# Supplementary material for: Bacteria-on-a-bead: probing the hydrodynamic interplay of dynamic cell appendages during cell separation
Source: Commun Biol. 2022 Oct 14;5:1093. doi: 10.1038/s42003-022-04026-z (PMC9568603; doi:10.1038/s42003-022-04026-z)
Supplement: Supplementary file 8 — Supplementary Data 1 [file 42003_2022_4026_MOESM8_ESM.xlsx]

## Sheet: Fig 1C
backwards1		forwards1		backwards2		forwards2
X	Y	X	Y	X	Y	X	Y
194	250	46	320	353	48	258	114
186	254	52	321	353	56	265	118
182	264	59	324	352	62	272	126
165	271	67	320	351	72	286	133
158	277	77	320	350	84	295	141
147	278	86	312	350	94	300	152
133	283	96	310	341	100	304	163
125	285	111	304	332	110	315	175
110	287	119	300	320	115	320	180
100	290	135	302	310	114	323	196
89	296	147	294	296	122	330	206
80	305	158	286	287	120	339	216
68	304	167	278	275	123	340	228
56	312	177	272	264	124	339	240
50	318	186	272	254	117	339	254
		194	268	251	112	338	262
		203	260	255	110	338	274
		211	254			334	285
		226	248			330	296
		234	244			329	309
		244	232			326	319
		256	218			324	334
		264	211			317	345
		272	208			316	352
		283	202			312	361
		293	190			306	369
		296	182			298	370
		308	174			290	370
		312	165			280	372
		320	160			273	374
		327	150			264	372
		332	144			255	372
		340	138			242	370
		347	127			233	370
		353	120			224	372
		353	114			214	372
		354	112			207	368
		353	115			208	370
		353	111
		348	101
		349	98
		350	91
		350	82
		350	75
		353	66
		353	59
		353	49
		353	48
		353	48

## Sheet: Fig 1D
Time [s]	forward 1	backward 1	forward 2	backward 2	forward 3	backward 3	forward 4	backward 4	forward 5
0	0
0.05	10
0.1	12
0.15	24.739
0.2	27.203
0.25	11.662
0.3	18.439
0.35	15.232
0.4	7.211
0.45	8.246
0.5	11.314
0.55	10
0.6	8.944
0.65	2.828
0.7	6
0.75	22.361
0.8	0
0.85	13.416
0.9	10.77
0.95	6.325
1	10
1.05	6.325
1.1	0	0
1.15		-8.246
1.2		-18.439
1.25		-22.804
1.275		-24.083
1.3		-19.698
1.35		-20
1.4		-15.232
1.45		-13.416
1.5		-10
1.55		-21.26
1.6		-17.889
1.65		-22.361
1.7		-5.657
1.75		0	0
1.8			6.325
1.85			10.77
1.9			23.409
1.95			8.944
2			6
2.05			0	0
2.1				-8.944
2.15				-18.868
2.2				-22.627
2.25				-16.125
2.3				-26.077
2.35				-18.974
2.4				0	0
2.45					4
2.5					14
2.55					26.077
2.575					18.974
2.6					16.125
2.65					16.125
2.7					20
2.75					20.1
2.8					17.088
2.85					13.416
2.9					18.868
2.95					15.232
3					20.1
3.05					16.492
3.1					10
3.15					0	0
3.2						-23.409
3.25						-20.881
3.3						-24.739
3.35						-23.409
3.4						-12.166
3.45						-24.166
3.5						-10.77
3.55						-20.396
3.6						-18.439
3.62						-10.77
3.65						0	0
3.7							14.56
3.75							11.314
3.8							10.198
3.85							4.472
3.9							12.166
3.95							4
4							8
4.05							13.416
4.1							16.492
4.15							8.485
4.2							18.974
4.25							10
4.275							13.416
4.3							7.211
4.35							10
4.4							16.125
4.45							23.324
4.5							8
4.525							12
4.55							0	0
4.6								-2.828
4.65								-20.1
4.7								-32.985
4.75								-8.485
4.8								-20.396
4.825								-22.091
4.85								-15.62
4.9								-14.142
4.95								-12
5								-17.205
5.05								-12.166
5.1								-22
5.15								-13.416
5.2								-16.125
5.25								-20.1
5.3								-20
5.35								-18.111
5.4								-32.249
5.45								-2.828
5.5								-21.26
5.55								-16.125
5.575								-22.627
5.6								0	0
5.65									14.142
5.7									21.541
5.75									14
5.8									10.198
5.85									4.472
5.9									17.088
5.95									10.77
6									16.125
6.05									16
6.075									12
6.1									20.1
6.15									20
6.2									22.804
6.25									14
6.3									18.111
6.35									17.205
6.4									18.974
6.45									12.166
6.5									10
6.55									22.091
6.6									12
6.65									14.422
6.7									22.091
6.75									12
6.8									10.198
6.85									8.485
6.9									6.325
6.95									8.246
7									10.198

## Sheet: Fig 1E
Push	Pull
1.25	1.25
1	0.6
0.2	0.25
0.7	0.45
0.9	1.05
1.55	0.3
2	0.7
0.35	0.8
2.3	5.85
1.85	1.85
0.6	1.55
2.5	4.8
4.45	2.3
1.1	0.7
0.3	0.35
2.4	0.5
0.5	0.6
0.2	2.45
0.95	0.6
0.8	0.45
0.45	1.05
0.35	0.65
0.6	0.75
1.35	0.75
9.4	0.6
4.45	0.5
2.7	0.7
4	2.5
0.4	0.25
4.05	0.3
2.15	1.25
0.5	1.35
1.45	0.45
13.2	0.3
1.35	1.05
0.65	2.55
0.85	0.5
1.5	0.3
9.85	1.9

## Sheet: Fig 2D
Bead position			Cell Position
Time [s]	Bead Position [nm]		TR - time range
0	0.8446
0.02	0.8384			TR 0-0.63s	TR 0.63-3.78s	TR 3.78-7.16s	TR 7.16-10.59s	TR 10.59-13.97s	TR 13.97-22s
0.04	0.8294		time/s	cell position	cell position	cell position	cell position	cell position	cell position
0.06	0.7717		0	0.97052
0.08	0.7758		0.6307	0	6.2823
0.1	0.7694		3.7842		0
0.12	0.7808		3.7842			6.283
0.14	0.7821		7.16295			0	6.283
0.16	0.752		7.88375				5.31232
0.18	0.7344		8.24415				4.75044
0.2	0.696		8.60455				3.75438
0.22	0.6869		8.87485				2.91156
0.24	0.7317		9.4605				2.06874
0.26	0.7392		9.77585				1.48132
0.28	0.7389		10.0912				0.74066
0.3	0.7272		10.5868				0	6.28284
0.32	0.7177		11.1724					5.31232
0.34	0.6616		11.713					4.39288
0.36	0.6063		12.2086					3.19761
0.38	0.5763		12.4338					2.65616
0.4	0.54		13.1096					1.76226
0.42	0.549		13.5601					0.8939
0.44	0.5329		13.7853					0.56188
0.46	0.5253		13.9655					0	6.283
0.48	0.5224		15.1819						4.57166
0.5	0.5082		15.4521						4.5972
0.52	0.5002		15.5422						3.93316
0.54	0.4609		15.5873						4.23964
0.56	0.4435		15.6774						4.0864
0.58	0.4569		15.8125						4.26518
0.6	0.4556		15.9477						3.77992
0.62	0.4849		16.0378						3.88208
0.64	0.4819		16.218						3.67776
0.66	0.4697		16.3081						3.21804
0.68	0.4622		16.3982						3.62668
0.7	0.4808		16.5333						3.21804
0.72	0.4664		16.7136						3.24358
0.74	0.4748		16.8037						2.8094
0.76	0.4639		16.8938						2.91156
0.78	0.4848		17.119						2.60508
0.8	0.4868		17.164						2.4263
0.82	0.5027		17.2541						2.60508
0.84	0.5037		17.3893						2.32414
0.86	0.4816		17.6146						2.32414
0.88	0.4811		17.6596						1.99212
0.9	0.4764
0.92	0.4557
0.94	0.4981
0.96	0.4911
0.98	0.4722
1	0.5072
1.02	0.4996
1.04	0.4823
1.06	0.4724
1.08	0.5029
1.1	0.4543
1.12	0.4464
1.14	0.4503
1.16	0.4501
1.18	0.4944
1.2	0.4782
1.22	0.492
1.24	0.4543
1.26	0.4534
1.28	0.4155
1.3	0.4472
1.32	0.4671
1.34	0.4708
1.36	0.4528
1.38	0.4351
1.4	0.498
1.42	0.435
1.44	0.427
1.46	0.4288
1.48	0.4292
1.5	0.4469
1.52	0.4562
1.54	0.4157
1.56	0.4169
1.58	0.3984
1.6	0.4053
1.62	0.4652
1.64	0.4869
1.66	0.4759
1.68	0.4929
1.7	0.5288
1.72	0.5631
1.74	0.5747
1.76	0.6028
1.78	0.6209
1.8	0.6741
1.82	0.6997
1.84	0.7931
1.86	0.7879
1.88	0.816
1.9	0.804
1.92	0.7675
1.94	0.7821
1.96	0.7995
1.98	0.8238
2	0.7915
2.02	0.7891
2.04	0.8808
2.06	0.8313
2.08	0.8254
2.1	0.8204
2.12	0.8268
2.14	0.7967
2.16	0.7645
2.18	0.7841
2.2	0.818
2.22	0.8405
2.24	0.8539
2.26	0.8632
2.28	0.8478
2.3	0.8438
2.32	0.8352
2.34	0.8229
2.36	0.816
2.38	0.8119
2.4	0.8449
2.42	0.8259
2.44	0.7471
2.46	0.7611
2.48	0.769
2.5	0.7204
2.52	0.704
2.54	0.6921
2.56	0.6818
2.58	0.6632
2.6	0.6497
2.62	0.655
2.64	0.6867
2.66	0.6997
2.68	0.6323
2.7	0.5855
2.72	0.5313
2.74	0.5143
2.76	0.5619
2.78	0.5709
2.8	0.5903
2.82	0.5998
2.84	0.5823
2.86	0.6111
2.88	0.6454
2.9	0.6353
2.92	0.6186
2.94	0.6007
2.96	0.5993
2.98	0.5913
3	0.5826
3.02	0.5727
3.04	0.5298
3.06	0.5689
3.08	0.5593
3.1	0.5414
3.12	0.5515
3.14	0.5826
3.16	0.5626
3.18	0.5855
3.2	0.5869
3.22	0.5543
3.24	0.5489
3.26	0.6166
3.28	0.6036
3.3	0.6401
3.32	0.6422
3.34	0.6388
3.36	0.698
3.38	0.6414
3.4	0.6348
3.42	0.6394
3.44	0.65
3.46	0.6239
3.48	0.6291
3.5	0.6249
3.52	0.5813
3.54	0.5887
3.56	0.5449
3.58	0.5471
3.6	0.4928
3.62	0.4824
3.64	0.4467
3.66	0.4159
3.68	0.4357
3.7	0.4367
3.72	0.4515
3.74	0.4546
3.76	0.4706
3.78	0.4693
3.8	0.4603
3.82	0.4823
3.84	0.4823
3.86	0.4693
3.88	0.4756
3.9	0.4918
3.92	0.4727
3.94	0.472
3.96	0.4678
3.98	0.4389
4	0.4511
4.02	0.4693
4.04	0.4812
4.06	0.5183
4.08	0.5141
4.1	0.4948
4.12	0.4691
4.14	0.479
4.16	0.4756
4.18	0.4628
4.2	0.4715
4.22	0.4815
4.24	0.466
4.26	0.5043
4.28	0.5218
4.3	0.5322
4.32	0.5113
4.34	0.5593
4.36	0.5749
4.38	0.6045
4.4	0.6239
4.42	0.5973
4.44	0.5769
4.46	0.5455
4.48	0.5263
4.5	0.52
4.52	0.4799
4.54	0.4438
4.56	0.4464
4.58	0.4824
4.6	0.4767
4.62	0.468
4.64	0.4479
4.66	0.4613
4.68	0.434
4.7	0.4212
4.72	0.3717
4.74	0.4115
4.76	0.4184
4.78	0.4482
4.8	0.4509
4.82	0.4322
4.84	0.4501
4.86	0.4531
4.88	0.4648
4.9	0.4216
4.92	0.451
4.94	0.4489
4.96	0.4393
4.98	0.4779
5	0.4704
5.02	0.4781
5.04	0.5172
5.06	0.5181
5.08	0.5623
5.1	0.606
5.12	0.6332
5.14	0.6192
5.16	0.6659
5.18	0.6535
5.2	0.6836
5.22	0.6929
5.24	0.7256
5.26	0.759
5.28	0.7732
5.3	0.7798
5.32	0.7659
5.34	0.7648
5.36	0.7267
5.38	0.7425
5.4	0.7674
5.42	0.7569
5.44	0.7479
5.46	0.7349
5.48	0.7739
5.5	0.791
5.52	0.796
5.54	0.839
5.56	0.8421
5.58	0.819
5.6	0.8397
5.62	0.8222
5.64	0.764
5.66	0.7705
5.68	0.7458
5.7	0.7594
5.72	0.7877
5.74	0.7897
5.76	0.813
5.78	0.7996
5.8	0.8041
5.82	0.7966
5.84	0.7642
5.86	0.6852
5.88	0.7221
5.9	0.7153
5.92	0.7224
5.94	0.7354
5.96	0.772
5.98	0.7747
6	0.7495
6.02	0.732
6.04	0.7558
6.06	0.7428
6.08	0.7259
6.1	0.7398
6.12	0.7289
6.14	0.6947
6.16	0.6927
6.18	0.6588
6.2	0.6207
6.22	0.657
6.24	0.6837
6.26	0.6459
6.28	0.6637
6.3	0.6137
6.32	0.5839
6.34	0.5785
6.36	0.587
6.38	0.567
6.4	0.5752
6.42	0.5698
6.44	0.6149
6.46	0.6532
6.48	0.6501
6.5	0.6418
6.52	0.5972
6.54	0.6175
6.56	0.5781
6.58	0.5713
6.6	0.5439
6.62	0.5808
6.64	0.619
6.66	0.6041
6.68	0.6395
6.7	0.6119
6.72	0.6058
6.74	0.6116
6.76	0.5995
6.78	0.596
6.8	0.5734
6.82	0.6042
6.84	0.5741
6.86	0.5161
6.88	0.5138
6.9	0.5058
6.92	0.5153
6.94	0.531
6.96	0.494
6.98	0.4426
7	0.4639
7.02	0.4603
7.04	0.4785
7.06	0.5004
7.08	0.5091
7.1	0.4673
7.12	0.4409
7.14	0.4699
7.16	0.5033
7.18	0.444
7.2	0.4548
7.22	0.4459
7.24	0.4553
7.26	0.4597
7.28	0.4828
7.3	0.4456
7.32	0.4393
7.34	0.427
7.36	0.4571
7.38	0.5066
7.4	0.473
7.42	0.5177
7.44	0.4787
7.46	0.4469
7.48	0.4613
7.5	0.4628
7.52	0.4364
7.54	0.4458
7.56	0.4367
7.58	0.4402
7.6	0.4578
7.62	0.467
7.64	0.4795
7.66	0.47
7.68	0.456
7.7	0.5158
7.72	0.5365
7.74	0.516
7.76	0.4982
7.78	0.5084
7.8	0.5242
7.82	0.5022
7.84	0.4442
7.86	0.4291
7.88	0.4552
7.9	0.4431
7.92	0.4176
7.94	0.4118
7.96	0.4006
7.98	0.381
8	0.4007
8.02	0.4316
8.04	0.4158
8.06	0.4607
8.08	0.4422
8.1	0.4376
8.12	0.4752
8.14	0.4208
8.16	0.441
8.18	0.4754
8.2	0.4689
8.22	0.4965
8.24	0.519
8.26	0.5047
8.28	0.4948
8.3	0.4624
8.32	0.4293
8.34	0.4276
8.36	0.4981
8.38	0.5454
8.4	0.5622
8.42	0.5593
8.44	0.5035
8.46	0.5192
8.48	0.5376
8.5	0.5632
8.52	0.6236
8.54	0.6442
8.56	0.6392
8.58	0.6378
8.6	0.6672
8.62	0.7127
8.64	0.7306
8.66	0.7148
8.68	0.7669
8.7	0.8313
8.72	0.8268
8.74	0.8802
8.76	0.8932
8.78	0.9227
8.8	0.8703
8.82	0.9027
8.84	0.8962
8.86	0.9423
8.88	0.9283
8.9	0.9438
8.92	0.9324
8.94	0.9381
8.96	0.9309
8.98	0.9227
9	0.9201
9.02	0.9175
9.04	0.8962
9.06	0.8478
9.08	0.8225
9.1	0.8234
9.12	0.847
9.14	0.8314
9.16	0.8187
9.18	0.8069
9.2	0.8019
9.22	0.783
9.24	0.7563
9.26	0.7461
9.28	0.7384
9.3	0.7278
9.32	0.7353
9.34	0.7155
9.36	0.7077
9.38	0.6919
9.4	0.7007
9.42	0.6875
9.44	0.6709
9.46	0.6686
9.48	0.7201
9.5	0.7152
9.52	0.6675
9.54	0.6664
9.56	0.6514
9.58	0.6008
9.6	0.5847
9.62	0.5744
9.64	0.5806
9.66	0.5839
9.68	0.5761
9.7	0.5486
9.72	0.5731
9.74	0.5858
9.76	0.5668
9.78	0.5846
9.8	0.5786
9.82	0.5715
9.84	0.5602
9.86	0.5584
9.88	0.5666
9.9	0.5581
9.92	0.5702
9.94	0.5823
9.96	0.6113
9.98	0.597
10	0.5818
10.02	0.5794
10.04	0.6045
10.06	0.6316
10.08	0.6151
10.1	0.6498
10.12	0.6498
10.14	0.6435
10.16	0.6112
10.18	0.6268
10.2	0.6102
10.22	0.5693
10.24	0.5765
10.26	0.5931
10.28	0.5968
10.3	0.5575
10.32	0.4911
10.34	0.4998
10.36	0.5046
10.38	0.5089
10.4	0.5075
10.42	0.4694
10.44	0.4619
10.46	0.472
10.48	0.4671
10.5	0.4537
10.52	0.4701
10.54	0.4996
10.56	0.5279
10.58	0.4891
10.6	0.5227
10.62	0.5322
10.64	0.5462
10.66	0.5431
10.68	0.5466
10.7	0.5437
10.72	0.5455
10.74	0.5283
10.76	0.4987
10.78	0.4677
10.8	0.4566
10.82	0.4671
10.84	0.4629
10.86	0.5058
10.88	0.5131
10.9	0.5042
10.92	0.5338
10.94	0.5204
10.96	0.5223
10.98	0.5236
11	0.5258
11.02	0.5159
11.04	0.4998
11.06	0.4903
11.08	0.5043
11.1	0.5182
11.12	0.5135
11.14	0.5403
11.16	0.5288
11.18	0.5241
11.2	0.5233
11.22	0.5299
11.24	0.5437
11.26	0.5285
11.28	0.5044
11.3	0.4833
11.32	0.4605
11.34	0.4897
11.36	0.4928
11.38	0.4784
11.4	0.474
11.42	0.4806
11.44	0.4975
11.46	0.439
11.48	0.4705
11.5	0.5054
11.52	0.5162
11.54	0.5219
11.56	0.4569
11.58	0.4722
11.6	0.5037
11.62	0.506
11.64	0.4829
11.66	0.493
11.68	0.4744
11.7	0.4767
11.72	0.5334
11.74	0.5875
11.76	0.5422
11.78	0.6017
11.8	0.6729
11.82	0.6577
11.84	0.6413
11.86	0.6786
11.88	0.7218
11.9	0.7835
11.92	0.8285
11.94	0.8461
11.96	0.8792
11.98	0.8753
12	0.8808
12.02	0.8907
12.04	0.8579
12.06	0.898
12.08	0.9377
12.1	0.944
12.12	0.9211
12.14	0.9238
12.16	0.9093
12.18	0.8841
12.2	0.9266
12.22	0.9071
12.24	0.9313
12.26	0.9419
12.28	0.9011
12.3	0.8737
12.32	0.8673
12.34	0.8547
12.36	0.8842
12.38	0.8578
12.4	0.806
12.42	0.8073
12.44	0.7873
12.46	0.7434
12.48	0.7396
12.5	0.7714
12.52	0.7663
12.54	0.7717
12.56	0.7737
12.58	0.7472
12.6	0.7171
12.62	0.7425
12.64	0.7233
12.66	0.6929
12.68	0.683
12.7	0.6924
12.72	0.6919
12.74	0.6952
12.76	0.6489
12.78	0.6622
12.8	0.7032
12.82	0.7044
12.84	0.67
12.86	0.6716
12.88	0.651
12.9	0.6561
12.92	0.6731
12.94	0.6551
12.96	0.6351
12.98	0.5998
13	0.608
13.02	0.5925
13.04	0.5712
13.06	0.5367
13.08	0.5644
13.1	0.5484
13.12	0.5162
13.14	0.5287
13.16	0.541
13.18	0.5215
13.2	0.5516
13.22	0.5265
13.24	0.5102
13.26	0.4617
13.28	0.5158
13.3	0.5462
13.32	0.5967
13.34	0.596
13.36	0.6055
13.38	0.6476
13.4	0.644
13.42	0.652
13.44	0.6518
13.46	0.6288
13.48	0.6386
13.5	0.6556
13.52	0.6463
13.54	0.6538
13.56	0.6222
13.58	0.61
13.6	0.5609
13.62	0.5648
13.64	0.5916
13.66	0.5697
13.68	0.6103
13.7	0.6187
13.72	0.578
13.74	0.5355
13.76	0.5187
13.78	0.5096
13.8	0.5085
13.82	0.5245
13.84	0.5305
13.86	0.5103
13.88	0.5486
13.9	0.5453
13.92	0.5589
13.94	0.5619
13.96	0.5915
13.98	0.5866
14	0.5823
14.02	0.5206
14.04	0.5112
14.06	0.4859
14.08	0.4673
14.1	0.4554
14.12	0.4637
14.14	0.5007
14.16	0.5287
14.18	0.5229
14.2	0.5345
14.22	0.5385
14.24	0.4746
14.26	0.4812
14.28	0.4829
14.3	0.4947
14.32	0.5215
14.34	0.4914
14.36	0.5444
14.38	0.4988
14.4	0.524
14.42	0.5027
14.44	0.5278
14.46	0.4894
14.48	0.448
14.5	0.4554
14.52	0.4827
14.54	0.4839
14.56	0.4916
14.58	0.5121
14.6	0.4635
14.62	0.4616
14.64	0.4836
14.66	0.4903
14.68	0.4909
14.7	0.4541
14.72	0.4502
14.74	0.4606
14.76	0.4553
14.78	0.4371
14.8	0.4373
14.82	0.4012
14.84	0.4242
14.86	0.4434
14.88	0.44
14.9	0.4037
14.92	0.4094
14.94	0.4463
14.96	0.444
14.98	0.4534
15	0.443
15.02	0.4077
15.04	0.3925
15.06	0.3379
15.08	0.3084
15.1	0.3754
15.12	0.452
15.14	0.4606
15.16	0.4512
15.18	0.4111
15.2	0.4189
15.22	0.4135
15.24	0.4316
15.26	0.4748
15.28	0.5186
15.3	0.5344
15.32	0.6164
15.34	0.6836
15.36	0.738
15.38	0.8342
15.4	0.8247
15.42	0.8105
15.44	0.8289
15.46	0.8532
15.48	0.8278
15.5	0.8514
15.52	0.833
15.54	0.843
15.56	0.8474
15.58	0.8106
15.6	0.7999
15.62	0.813
15.64	0.8089
15.66	0.7983
15.68	0.7704
15.7	0.7714
15.72	0.8196
15.74	0.8309
15.76	0.8371
15.78	0.8463
15.8	0.8645
15.82	0.8653
15.84	0.8565
15.86	0.8154
15.88	0.7692
15.9	0.7909
15.92	0.7741
15.94	0.7582
15.96	0.7685
15.98	0.7714
16	0.7727
16.02	0.7582
16.04	0.7378
16.06	0.7133
16.08	0.7031
16.1	0.7503
16.12	0.7844
16.14	0.7144
16.16	0.729
16.18	0.719
16.2	0.7387
16.22	0.7224
16.24	0.6902
16.26	0.6592
16.28	0.6577
16.3	0.6408
16.32	0.628
16.34	0.6198
16.36	0.6348
16.38	0.6725
16.4	0.7214
16.42	0.725
16.44	0.7231
16.46	0.7347
16.48	0.7244
16.5	0.7568
16.52	0.7474
16.54	0.7367
16.56	0.7262
16.58	0.675
16.6	0.6851
16.62	0.6593
16.64	0.6056
16.66	0.6032
16.68	0.6632
16.7	0.6796
16.72	0.7246
16.74	0.7097
16.76	0.7534
16.78	0.8051
16.8	0.7824
16.82	0.7363
16.84	0.7259
16.86	0.689
16.88	0.6969
16.9	0.6466
16.92	0.5981
16.94	0.5929
16.96	0.6325
16.98	0.657
17	0.6965
17.02	0.6912
17.04	0.7074
17.06	0.7536
17.08	0.7208
17.1	0.7011
17.12	0.7055
17.14	0.6587
17.16	0.5902
17.18	0.5809
17.2	0.5652
17.22	0.556
17.24	0.5289
17.26	0.5196
17.28	0.5927
17.3	0.6483
17.32	0.6577
17.34	0.6621
17.36	0.6421
17.38	0.603
17.4	0.625
17.42	0.6305
17.44	0.6086
17.46	0.6013
17.48	0.5991
17.5	0.5529
17.52	0.5458
17.54	0.5484
17.56	0.5846
17.58	0.6247
17.6	0.5331
17.62	0.4733
17.64	0.4315
17.66	0.385
17.68	0.3649
17.7	0.3355
17.72	0.3559
17.74	0.3383
17.76	0.3037
17.78	0.3467
17.8	0.3306
17.82	0.2823
17.84	0.2664
17.86	0.2583
17.88	0.2696
17.9	0.2771
17.92	0.2437
17.94	0.2276
17.96	0.2396
17.98	0.2313
18	0.2104
18.02	0.2081
18.04	0.1949
18.06	0.1862
18.08	0.1568
18.1	0.1432
18.12	0.123
18.14	0.103
18.16	0.0848
18.18	0.1052
18.2	0.1537
18.22	0.1735
18.24	0.1777
18.26	0.1989
18.28	0.1948
18.3	0.1848
18.32	0.1709
18.34	0.2148
18.36	0.2018
18.38	0.1506
18.4	0.1543
18.42	0.1642
18.44	0.1742
18.46	0.2069
18.48	0.2311
18.5	0.2185
18.52	0.2005
18.54	0.255
18.56	0.2213
18.58	0.247
18.6	0.2967
18.62	0.3153
18.64	0.3115
18.66	0.2607
18.68	0.2714
18.7	0.2208
18.72	0.2367
18.74	0.2363
18.76	0.2825
18.78	0.2652
18.8	0.2693
18.82	0.2476
18.84	0.2045
18.86	0.2189
18.88	0.2276
18.9	0.2308
18.92	0.2579
18.94	0.2664
18.96	0.2337
18.98	0.2286
19	0.22
19.02	0.2886
19.04	0.2389
19.06	0.2607
19.08	0.2624
19.1	0.2305
19.12	0.2195
19.14	0.2273
19.16	0.2466
19.18	0.2655
19.2	0.2395
19.22	0.2089
19.24	0.1929
19.26	0.2115
19.28	0.2229
19.3	0.2096
19.32	0.2099
19.34	0.2777
19.36	0.2961
19.38	0.2696
19.4	0.2093
19.42	0.2209
19.44	0.2416
19.46	0.2749
19.48	0.2483
19.5	0.2516
19.52	0.2568
19.54	0.2712
19.56	0.207
19.58	0.1566
19.6	0.1986
19.62	0.1833
19.64	0.1753
19.66	0.1967
19.68	0.2012
19.7	0.1858
19.72	0.1719
19.74	0.201
19.76	0.1597
19.78	0.1605
19.8	0.1508
19.82	0.1818
19.84	0.1956
19.86	0.1339
19.88	0.1489
19.9	0.143
19.92	0.161
19.94	0.1458
19.96	0.1417
19.98	0.1535
20	0.1613
20.02	0.1272
20.04	0.1683
20.06	0.1705
20.08	0.1733
20.1	0.1649
20.12	0.1437
20.14	0.1517
20.16	0.1629
20.18	0.1781
20.2	0.1897
20.22	0.197
20.24	0.1771
20.26	0.1768
20.28	0.1479
20.3	0.1796
20.32	0.2213
20.34	0.2316
20.36	0.2027
20.38	0.1912
20.4	0.2026
20.42	0.204
20.44	0.2155
20.46	0.2234
20.48	0.1911
20.5	0.2124
20.52	0.2029
20.54	0.204
20.56	0.224
20.58	0.2185
20.6	0.2138
20.62	0.2083
20.64	0.2261
20.66	0.2133
20.68	0.2006
20.7	0.2097
20.72	0.2067
20.74	0.1481
20.76	0.1625
20.78	0.212
20.8	0.2273
20.82	0.2101
20.84	0.2284
20.86	0.2275
20.88	0.2289
20.9	0.2326
20.92	0.2085
20.94	0.1794
20.96	0.1761
20.98	0.1535
21	0.1844
21.02	0.2348
21.04	0.2122
21.06	0.2088
21.08	0.2219
21.1	0.2176
21.12	0.2264
21.14	0.216
21.16	0.2199
21.18	0.2245
21.2	0.2204
21.22	0.2659
21.24	0.2719
21.26	0.2296
21.28	0.209
21.3	0.2171
21.32	0.2205
21.34	0.1965
21.36	0.1946
21.38	0.1608
21.4	0.167
21.42	0.1671
21.44	0.1662
21.46	0.1898
21.48	0.1996
21.5	0.1844
21.52	0.2055
21.54	0.1727
21.56	0.1758
21.58	0.1431
21.6	0.1463
21.62	0.1716
21.64	0.1836
21.66	0.2096
21.68	0.1925
21.7	0.1402
21.72	0.1605
21.74	0.1372
21.76	0.1654
21.78	0.2005
21.8	0.1736
21.82	0.1577
21.84	0.149
21.86	0.1546
21.88	0.1755
21.9	0.188
21.92	0.2014
21.94	0.1745
21.96	0.2038
21.98	0.1881
22	0.1603
22.02	0.1645

## Sheet: Fig 3A
Time [s]	X [um]	Y [um]
0.05	3.9	1.2
0.1	3.8	1.3
0.15	3.8	1.3
0.2	3.6	1.4
0.25	3.5	1.4
0.3	3.6	1.3
0.35	3.6	1.2
0.4	3.5	1.3
0.45	3.3	1.4
0.5	3.4	1.5
0.55	3.3	1.5
0.6	3.3	1.5
0.65	3.5	1.3
0.7	4.2	1
0.75	5.2	1
0.8	6.1	1
0.85	5.5	0.8
0.9	4.9	0.9
0.95	4.5	0.9
1	4	1
1.05	4.7	1
1.1	4.3	0.9
1.15	3.8	1
1.2	3.5	1.1
1.25	3.2	1.2
1.3	3.2	1.2
1.35	3.1	1.3
1.4	2.9	1.4
1.45	3	1.4
1.5	3	1.4
1.55	3.3	1.5
1.6	4.1	1.2
1.65	5.2	0.9
1.7	5.6	0.9
1.75	5.7	0.8
1.8	4.9	0.7
1.85	4.3	0.9
1.9	4.7	0.9
1.95	4.5	1.2
2	3.8	1.1
2.05	3.4	1.3
2.1	3.3	1.4
2.15	3	1.5
2.2	3.1	1.4
2.25	3.1	1.6
2.3	3.1	1.5
2.35	3	1.5
2.4	2.8	1.6
2.45	2.7	1.7
2.5	2.7	1.7
2.55	2.9	1.7
2.6	2.8	1.6
2.65	2.8	1.5
2.7	2.9	1.5
2.75	2.9	1.6
2.8	3	1.6
2.85	3.2	1.4
2.9	3.4	1.3
2.95	3.4	1.2
3	3.5	1.2
3.05	3.9	1.1
3.1	3.5	1.2
3.15	3.3	1.3
3.2	3.4	1.2
3.25	4.2	1.1
3.3	4.8	0.9
3.35	4.3	1
3.4	4	1
3.45	4.7	0.9
3.5	5.8	1
3.55	4.5	1
3.6	4.1	1
3.65	3.9	1.1
3.7	3.8	1.2
3.75	3.2	1.3
3.8	3.1	1.2
3.85	3.3	1.1
3.9	3.3	1.3
3.95	3.2	1.2
4	3.8	1.1
4.05	5	0.8
4.1	5.2	0.8
4.15	4.6	0.7
4.2	4.9	0.8
4.25	5.5	1
4.3	4	1.1
4.35	3.6	1.2
4.4	3.3	1.3
4.45	3.4	1.5
4.5	3.1	1.6
4.55	3	1.7
4.6	2.7	1.9
4.65	2.6	1.9
4.7	2.4	1.9
4.75	2.6	1.7
4.8	4.1	1.1
4.85	4.7	0.9
4.9	4.2	0.7
4.95	4.2	1
5	3.5	1.2

## Sheet: Fig 3B
Time [s]	X [um]	Y [um]	Push1 [Hz]	Pull1 [Hz]	Push2 [Hz]
0.003333	1.06	3.68	25
0.006667	1.14	3.52	25
0.01	1.22	3.44	25
0.013333	1.3	3.44	25
0.016667	1.3	3.44	25
0.02	1.22	3.6	25
0.023333	0.98	3.68	25
0.026667	0.98	3.76	25
0.03	0.98	3.92	25
0.033333	1.06	3.68	25
0.036667	1.22	3.52	25
0.04	1.3	3.28	25
0.043333	1.38	3.28	25
0.046667	1.22	3.44	25
0.05	1.22	3.44	25
0.053333	1.14	3.68	25
0.056667	1.06	3.76	25
0.06	0.98	3.84	25
0.063333	0.9	3.92	25
0.066667	0.9	3.92	25
0.07	0.9	3.76	25
0.073333	1.14	3.6	25
0.076667	1.22	3.44	25
0.08	1.38	3.36	25
0.083333	1.3	3.44	25
0.086667	1.14	3.6	25
0.09	1.06	3.76	25
0.093333	0.98	3.84	25
0.096667	0.98	3.84	25
0.1	0.9	3.84	25
0.103333	0.98	3.68	25
0.106667	1.06	3.52	25
0.11	1.3	3.44	25
0.113333	1.38	3.44	25
0.116667	1.46	3.52	25
0.12	1.3	3.52	25
0.123333	1.22	3.68	25
0.126667	1.06	3.84	25
0.13	0.98	4	25
0.133333	0.98	3.92	25
0.136667	1.06	3.84	25
0.14	1.14	3.68	25
0.143333	1.3	3.6	25
0.146667	1.38	3.6	25
0.15	1.38	3.6	25
0.153333	1.38	3.52	25
0.156667	1.14	3.44	25
0.16	1.14	3.68	25
0.163333	1.06	3.84	25
0.166667	1.14	3.68	25
0.17	1.14	3.68	25
0.173333	1.14	3.52	25
0.176667	1.14	3.44	25
0.18	1.14	3.36	25
0.183333	0.98	3.44	25
0.186667	0.98	3.6	25	34
0.19	0.82	3.52		34
0.193333	0.9	3.52		34
0.196667	0.98	3.52		34
0.2	1.06	3.44		34
0.203333	1.22	3.28		34
0.206667	1.14	3.2		34
0.21	0.98	3.36		34
0.213333	0.82	3.44		34
0.216667	0.9	3.44		34
0.22	0.9	3.6		34
0.223333	0.9	3.44		34
0.226667	0.98	3.44		34
0.23	1.06	3.36		34
0.233333	1.14	3.36		34
0.236667	1.14	3.28		34
0.24	1.06	3.36		34
0.243333	0.9	3.44		34
0.246667	0.9	3.6		34
0.25	0.74	3.68		34
0.253333	0.9	3.44		34
0.256667	0.98	3.28		34
0.26	0.98	3.28		34
0.263333	0.98	3.36		34
0.266667	0.82	3.28		34
0.27	0.82	3.36		34
0.273333	0.82	3.44		34
0.276667	0.66	3.68		34
0.28	0.74	3.52		34
0.283333	0.82	3.44		34
0.286667	0.9	3.36		34
0.29	0.9	3.36		34
0.293333	0.82	3.44		34
0.296667	0.74	3.36		34
0.3	0.74	3.52		34
0.303333	0.66	3.6		34
0.306667	0.74	3.44		34
0.31	0.82	3.36		34
0.313333	0.98	3.36		34
0.316667	0.98	3.2		34
0.32	0.9	3.28		34
0.323333	0.82	3.28		34
0.326667	0.74	3.44		34
0.33	0.66	3.52		34
0.333333	0.58	3.6		34
0.336667	0.58	3.44		34
0.34	0.82	3.36		34
0.343333	0.82	3.36		34
0.346667	0.98	3.36		34
0.35	0.9	3.36		34
0.353333	0.82	3.44		34
0.356667	0.74	3.52		34
0.36	0.74	3.6		34
0.363333	0.74	3.6		34
0.366667	0.74	3.52		34
0.37	0.82	3.44		34
0.373333	0.9	3.44		34
0.376667	0.82	3.44		34
0.38	0.82	3.44		34
0.383333	0.5	3.52		34
0.386667	0.5	3.52		34
0.39	0.5	3.52		34
0.393333	0.58	3.52		34
0.396667	0.66	3.52		34
0.4	0.74	3.44		34
0.403333	0.74	3.44		34
0.406667	0.74	3.44		34
0.41	0.66	3.52		34
0.413333	0.5	3.6		34
0.416667	0.5	3.6		34
0.42	0.5	3.6		34
0.423333	0.58	3.6		34
0.426667	0.66	3.6		34
0.43	0.66	3.6		34
0.433333	0.66	3.6		34
0.436667	0.58	3.6		34
0.44	0.5	3.6		34
0.443333	0.42	3.6		34
0.446667	0.5	3.6		34
0.45	0.5	3.6		34
0.453333	0.58	3.6		34
0.456667	0.74	3.6		34
0.46	0.82	3.6		34
0.463333	0.74	3.6		34
0.466667	0.66	3.6		34
0.47	0.74	3.6		34
0.473333	0.82	3.68		34
0.476667	0.82	3.68		34
0.48	0.9	3.6		34
0.483333	0.98	3.6		34
0.486667	1.06	3.52		34	29
0.49	1.22	3.44			29
0.493333	1.3	3.36			29
0.496667	1.7	3.12			29
0.5	1.78	3.12			29
0.503333	1.54	3.2			29
0.506667	1.38	3.2			29
0.51	1.38	3.28			29
0.513333	1.3	3.28			29
0.516667	1.06	3.36			29
0.52	0.98	3.36			29
0.523333	1.22	3.44			29
0.526667	1.3	3.36			29
0.53	1.3	3.36			29
0.533333	1.38	3.28			29
0.536667	1.22	3.36			29
0.54	1.06	3.44			29
0.543333	0.98	3.44			29
0.546667	0.98	3.52			29
0.55	0.98	3.52			29
0.553333	1.14	3.6			29
0.556667	1.3	3.36			29
0.56	1.3	3.28			29
0.563333	1.46	3.28			29
0.566667	1.46	3.36			29
0.57	1.46	3.44			29
0.573333	1.38	3.44			29
0.576667	1.3	3.36			29
0.58	1.06	3.44			29
0.583333	1.06	3.52			29
0.586667	0.82	3.76			29
0.59	1.06	3.6			29
0.593333	1.06	3.44			29
0.596667	1.22	3.36			29
0.6	1.38	3.28			29
0.603333	1.46	3.36			29
0.606667	1.54	3.36			29
0.61	1.46	3.44			29
0.613333	1.46	3.44			29
0.616667	1.38	3.44			29
0.62	1.38	3.52			29
0.623333	1.38	3.6			29
0.626667	1.38	3.6			29
0.63	1.38	3.28			29
0.633333	1.54	3.28			29
0.636667	1.54	3.28			29
0.64	1.54	3.2			29
0.643333	1.54	3.36			29
0.646667	1.38	3.44			29
0.65	1.38	3.52			29
0.653333	1.3	3.6			29
0.656667	1.06	3.68			29
0.66	1.06	3.68			29
0.663333	1.06	3.76			29
0.666667	1.06	3.52			29
0.67	1.14	3.52			29
0.673333	1.22	3.44			29
0.676667	1.3	3.52			29
0.68	1.3	3.52			29
0.683333	1.3	3.6			29
0.686667	1.14	3.68			29
0.69	1.06	3.76			29
0.693333	0.98	3.76			29
0.696667	1.22	3.76			29
0.7	1.14	3.6			29
0.703333	1.22	3.44			29
0.706667	1.3	3.36			29
0.71	1.3	3.52			29
0.713333	1.38	3.52			29
0.716667	1.22	3.52			29
0.72	1.14	3.6			29
0.723333	0.98	3.76			29
0.726667	0.9	3.92			29
0.73	0.9	4			29
0.733333	0.9	3.84			29
0.736667	1.06	3.84			29
0.74	1.06	3.76			29
0.743333	1.06	3.44			29
0.746667	1.14	3.6			29
0.75	1.06	3.6			29
0.753333	1.06	3.68			29
0.756667	0.98	3.84			29
0.76	0.74	3.92			29
0.763333	0.9	3.92			29
0.766667	0.9	3.84			29
0.77	1.14	3.76			29
0.773333	1.14	3.68			29
0.776667	1.22	3.68			29
0.78	1.22	3.76			29
0.783333	1.22	3.84			29
0.786667	1.22	3.92			29
0.79	1.06	4			29
0.793333	0.9	4			29
0.796667	0.9	4.08			29
0.8	0.9	4			29
0.803333	1.06	4			29
0.806667	1.06	3.84			29
0.81	1.14	3.84			29
0.813333	1.22	3.84			29
0.816667	1.14	3.84			29
0.82	1.14	3.84			29
0.823333	1.14	3.76			29
0.826667	1.06	3.76			29
0.83	0.98	3.84			29
0.833333	0.9	4			29
0.836667	0.98	3.92			29
0.84	1.22	3.68			29
0.843333	1.3	3.6			29
0.846667	1.46	3.52			29
0.85	1.46	3.6			29
0.853333	1.3	3.68			29
0.856667	1.14	3.76			29
0.86	0.98	3.92			29
0.863333	0.9	4			29
0.866667	1.06	4			29
0.87	0.98	4			29
0.873333	1.06	3.92			29
0.876667	1.06	3.84			29
0.88	1.14	3.68			29
0.883333	1.3	3.68			29
0.886667	1.3	3.76			29
0.89	1.22	3.84			29
0.893333	1.14	3.68			29
0.896667	1.06	3.76			29
0.9	0.98	3.92			29
0.903333	0.98	4.08			29
0.906667	0.98	4.08			29
0.91	1.14	4			29
0.913333	1.14	3.76			29
0.916667	1.14	3.76			29
0.92	1.3	3.6			29
0.923333	1.38	3.44			29
0.926667	1.3	3.44			29
0.93	1.38	3.6			29
0.933333	1.22	3.68			29
0.936667	1.06	3.68			29
0.94	0.9	3.84			29
0.943333	0.82	3.92			29
0.946667	0.9	3.76			29
0.95	0.98	3.84			29
0.953333	0.98	3.68			29
0.956667	1.14	3.44			29
0.96	1.22	3.36			29
0.963333	1.22	3.44			29
0.966667	1.06	3.52			29
0.97	1.06	3.68			29
0.973333	0.98	3.92			29
0.976667	0.98	3.84			29
0.98	0.98	3.84			29
0.983333	0.98	3.84			29
0.986667	1.14	3.6			29
0.99	1.3	3.52			29
0.993333	1.46	3.44			29
0.996667	1.46	3.44			29
1	1.38	3.36			29

## Sheet: Fig 3C
Time [s]	X [um]	Y [um]
0.005	2.4	0.8
0.01	2.6	0.8
0.015	2.4	0.7
0.02	2.1	0.7
0.025	1.9	0.8
0.03	2.2	0.8
0.035	2.6	0.8
0.04	2.6	0.7
0.045	2.4	0.6
0.05	2.1	0.8
0.055	2.3	0.7
0.06	2.6	0.8
0.065	2.4	0.7
0.07	2.2	0.8
0.075	2.1	0.8
0.08	2.2	0.8
0.085	2.5	0.7
0.09	2.8	0.7
0.095	2.7	0.8
0.1	2.6	0.5
0.105	2.3	0.6
0.11	2.3	0.7
0.115	2.4	0.7
0.12	2.7	0.7
0.125	2.6	0.7
0.13	2.3	0.7
0.135	2.1	0.8
0.14	2.2	0.8
0.145	2.6	0.7
0.15	2.5	0.7
0.155	2.4	0.6
0.16	2	0.6
0.165	2.2	0.7
0.17	2.5	0.7
0.175	2.7	0.6
0.18	2.4	0.6
0.185	2.1	0.7
0.19	2.1	0.7
0.195	2.3	0.6
0.2	2.6	0.6
0.205	2.3	0.7
0.21	2.1	0.7
0.215	2.1	0.7
0.22	2.4	0.6
0.225	2.7	0.7
0.23	2.2	0.9
0.235	2	1
0.24	2.4	1
0.245	2.7	1
0.25	2.8	1.2
0.255	3	1.5
0.26	3.2	1.7
0.265	3.5	1.8
0.27	3.6	1.7
0.275	3.9	1.8
0.28	3.9	1.9
0.285	3.9	2
0.29	4.1	2.1
0.295	4.7	2.3
0.3	4.9	2.4
0.305	4.7	2.7
0.31	4.6	3
0.315	4.7	3
0.32	4.8	3.1
0.325	4.8	3.2
0.33	5	3.3
0.335	5.3	4
0.34	5.4	4.4
0.345	5.4	4.6
0.35	5.6	4.8
0.355	5.7	5.1
0.36	5.8	5.3
0.365
0.37
0.375
0.38
0.385
0.39
0.395
0.4
0.405
0.41
0.415
0.42
0.425
0.43
0.435
0.44
0.445
0.45
0.455
0.46
0.465
0.47
0.475
0.48
0.485
0.49
0.495
0.5

## Sheet: Fig 3D
Activity [s]	Movement [s]	Rotation [s]
57.1	49.5	7.6
26.6	22.8	3.8
58.3	56.3	2
91.5	90.3	1.2
282.3	276.7	59.6
118.6	91	16
124.7	122.3	5.6
127.4	126.2	27.6
406.9	406.5	2.4
170.5	133.4	1.2
45.3	45	0.4
88	88	37.2
400.6	400	0.3
19.3	8.7	0
33.7	25.5	3.6
177.4	177	0.7
16.6	15.3	10.6
249.7	245	8.2
51.3	42.3	0.4
55.3	2	1.3
52.4	43.2	4.7
90.9	73	8.9
64.5	62.1	53.3
38.9	38.3	9.2
264.9	237.6	17.9
95.9	85	2.4
		0.6
		27.3
		10.9

## Sheet: Fig 4B
Bead Position				Cell Position
Time [s]	Displacement [μm]	Force [pN]		TR - time range
0	0.089101	0.350097
0.01	0.091415	0.359189			TR 0-22.29s	TR 22.29-25.65s	TR 25.65-26.35s	TR 26.35-60s
0.02	0.09208	0.361802		time/s	cell position	cell position	cell position	cell position
0.03	0.108026	0.424457		0	3.653
0.04	0.095581	0.375558		1.88232	5.40644
0.05	0.101838	0.400143		2.94112	3.83565
0.06	0.119494	0.469518		3.4117	4.05483
0.07	0.166505	0.654234		4.35287	3.06852
0.08	0.186856	0.734197		6.47048	5.40644
0.09	0.184572	0.725223		7.29399	3.72606
0.1	0.180193	0.708017		7.76457	3.50688
0.11	0.164955	0.648144		8.23515	3.50688
0.12	0.163472	0.642317		9.4116	3.94524
0.13	0.137784	0.541383		9.88218	3.94524
0.14	0.134613	0.528923		10.1175	3.87218
0.15	0.127208	0.499827		15.2939	3.83565
0.16	0.111114	0.436591		17.7644	3.76259
0.17	0.114618	0.450359		18.3526	3.79912
0.18	0.129384	0.508377		18.7056	3.68953
0.19	0.152639	0.599751		19.1761	3.76259
0.2	0.155896	0.612549		19.5291	2.81281
0.21	0.140578	0.552361		19.9996	2.15527
0.22	0.17334	0.68109		20.8232	1.78997
0.23	0.170901	0.671507		21.2937	1.4612
0.24	0.174383	0.685188		21.4114	1.86303
0.25	0.171119	0.672363		22.1173	2.11874
0.26	0.177731	0.698343		22.2349	1.49773
0.27	0.181302	0.712374		23.2937	0	6.28316
0.28	0.167135	0.656709		24.1172		5.77174
0.29	0.165124	0.648808		25.6466		6.28316	0
0.3	0.182872	0.718543		26.1172			0.14612
0.31	0.154506	0.607087		26.3525			0	6.28316
0.32	0.142863	0.561339		26.5878				5.26032
0.33	0.148605	0.583901		27.5289				5.69868
0.34	0.149135	0.585983		28.3525				4.23748
0.35	0.147532	0.579685		28.5877				3.90871
0.36	0.162183	0.637252		28.9407				3.83565
0.37	0.179549	0.705486		29.7642				3.90871
0.38	0.183066	0.719306		30.2348				4.05483
0.39	0.18777	0.737789		31.4112				3.79912
0.4	0.172786	0.678913		32.9406				3.72606
0.41	0.176108	0.691966		35.9994				3.79912
0.42	0.165644	0.650851		40.8228				3.72606
0.43	0.184488	0.724893		46.4698				3.72606
0.44	0.157767	0.6199		46.8227				3.57994
0.45	0.119048	0.467765		48.1168				3.57994
0.46	0.100301	0.394104		49.7638				3.94524
0.47	0.106875	0.419935		50.8226				2.73975
0.48	0.098284	0.386179		51.6462				1.31508
0.49	0.088359	0.347181		53.0579				3.21464
0.5	0.109602	0.43065		54.352				2.08221
0.51	0.11619	0.456535		54.4696				1.57079
0.52	0.12548	0.493038		55.0579				1.38814
0.53	0.139271	0.547226		55.7637				1.31508
0.54	0.139314	0.547395		56.2343				1.49773
0.55	0.147745	0.580522		57.5284				3.14158
0.56	0.148448	0.583284		57.8813				2.1918
0.57	0.159364	0.626175		58.4696				1.35161
0.58	0.159563	0.626957		59.999				3.50688
0.59	0.18524	0.727848
0.6	0.198443	0.779725
0.61	0.193511	0.760346
0.62	0.17572	0.690442
0.63	0.142778	0.561005
0.64	0.164306	0.645593
0.65	0.190459	0.748354
0.66	0.199215	0.782758
0.67	0.159022	0.624832
0.68	0.127273	0.500083
0.69	0.13863	0.544707
0.7	0.149281	0.586557
0.71	0.156837	0.616246
0.72	0.15469	0.60781
0.73	0.180671	0.709895
0.74	0.174094	0.684053
0.75	0.204052	0.801764
0.76	0.225424	0.885739
0.77	0.224649	0.882694
0.78	0.199777	0.784967
0.79	0.211234	0.829984
0.8	0.216357	0.850113
0.81	0.215076	0.84508
0.82	0.189769	0.745643
0.83	0.177515	0.697494
0.84	0.175191	0.688363
0.85	0.188266	0.739737
0.86	0.201922	0.793395
0.87	0.198458	0.779784
0.88	0.180898	0.710787
0.89	0.158811	0.624002
0.9	0.13643	0.536063
0.91	0.132926	0.522295
0.92	0.110336	0.433534
0.93	0.100437	0.394638
0.94	0.113593	0.446331
0.95	0.111161	0.436775
0.96	0.098192	0.385817
0.97	0.080534	0.316435
0.98	0.091159	0.358183
0.99	0.101463	0.39867
1	0.115797	0.454991
1.01	0.114136	0.448465
1.02	0.118254	0.464645
1.03	0.11815	0.464237
1.04	0.084148	0.330636
1.05	0.079234	0.311327
1.06	0.0894	0.351272
1.07	0.105408	0.414171
1.08	0.147913	0.581182
1.09	0.142751	0.560899
1.1	0.14678	0.57673
1.11	0.148084	0.581854
1.12	0.175044	0.687785
1.13	0.175966	0.691408
1.14	0.167589	0.658493
1.15	0.172665	0.678438
1.16	0.164402	0.645971
1.17	0.169655	0.666611
1.18	0.18286	0.718496
1.19	0.197643	0.776582
1.2	0.213885	0.8404
1.21	0.196503	0.772102
1.22	0.19068	0.749223
1.23	0.198166	0.778637
1.24	0.202343	0.795049
1.25	0.215096	0.845158
1.26	0.201659	0.792361
1.27	0.192619	0.756841
1.28	0.196909	0.773698
1.29	0.198669	0.780613
1.3	0.218961	0.860345
1.31	0.214167	0.841508
1.32	0.234477	0.92131
1.33	0.21432	0.842109
1.34	0.204415	0.80319
1.35	0.215102	0.845182
1.36	0.239479	0.940964
1.37	0.263798	1.03652
1.38	0.296848	1.16638
1.39	0.315326	1.23898
1.4	0.327172	1.28553
1.41	0.360915	1.41811
1.42	0.380326	1.49438
1.43	0.423825	1.6653
1.44	0.470604	1.8491
1.45	0.521765	2.05013
1.46	0.509304	2.00116
1.47	0.527941	2.07439
1.48	0.529356	2.07995
1.49	0.479894	1.88561
1.5	0.439645	1.72746
1.51	0.383379	1.50638
1.52	0.328385	1.29029
1.53	0.316036	1.24177
1.54	0.294671	1.15783
1.55	0.2785	1.09429
1.56	0.250358	0.98371
1.57	0.24729	0.971655
1.58	0.236505	0.929279
1.59	0.212889	0.836487
1.6	0.223014	0.87627
1.61	0.205189	0.806232
1.62	0.198023	0.778075
1.63	0.201783	0.792849
1.64	0.185329	0.728197
1.65	0.205562	0.807697
1.66	0.223347	0.877578
1.67	0.194192	0.763022
1.68	0.203764	0.800632
1.69	0.205579	0.807764
1.7	0.179751	0.70628
1.71	0.200169	0.786507
1.72	0.188864	0.742087
1.73	0.180077	0.707561
1.74	0.163998	0.644383
1.75	0.154316	0.606341
1.76	0.157751	0.619837
1.77	0.134374	0.527984
1.78	0.140006	0.550114
1.79	0.131262	0.515757
1.8	0.124095	0.487596
1.81	0.154342	0.606443
1.82	0.171697	0.674634
1.83	0.16305	0.640658
1.84	0.155016	0.609091
1.85	0.172511	0.677833
1.86	0.199335	0.78323
1.87	0.196434	0.771831
1.88	0.207782	0.81642
1.89	0.177937	0.699153
1.9	0.147983	0.581457
1.91	0.16282	0.639755
1.92	0.135636	0.532943
1.93	0.121436	0.477148
1.94	0.060757	0.238727
1.95	0.049635	0.195027
1.96	0.055103	0.216511
1.97	0.069768	0.274133
1.98	0.069215	0.271961
1.99	0.068276	0.268271
2	0.078589	0.308793
2.01	0.091462	0.359374
2.02	0.114295	0.44909
2.03	0.118671	0.466284
2.04	0.140571	0.552334
2.05	0.155396	0.610584
2.06	0.162817	0.639743
2.07	0.132597	0.521002
2.08	0.131469	0.51657
2.09	0.122993	0.483266
2.1	0.088513	0.347787
2.11	0.096521	0.379252
2.12	0.071488	0.280892
2.13	0.069253	0.27211
2.14	0.061215	0.240527
2.15	0.048045	0.188779
2.16	0.046719	0.183569
2.17	0.031971	0.125621
2.18	0.059346	0.233183
2.19	0.043389	0.170485
2.2	0.028689	0.112725
2.21	0.01649	0.064793
2.22	0.03071	0.120666
2.23	0.027118	0.106552
2.24	0.037647	0.147923
2.25	0.01053	0.041375
2.26	0.041595	0.163436
2.27	0.0486	0.19096
2.28	0.040031	0.15729
2.29	0.033345	0.13102
2.3	0.03584	0.140823
2.31	0.05136	0.201804
2.32	0.029141	0.114501
2.33	0.023921	0.093991
2.34	0.041802	0.164249
2.35	0.025144	0.098796
2.36	0.027552	0.108258
2.37	0.047382	0.186174
2.38	0.028016	0.110081
2.39	0.017957	0.070557
2.4	0.015694	0.061665
2.41	0.045426	0.178488
2.42	0.065232	0.256311
2.43	0.070792	0.278157
2.44	0.072136	0.283438
2.45	0.101174	0.397534
2.46	0.114691	0.450646
2.47	0.108235	0.425279
2.48	0.102459	0.402583
2.49	0.139466	0.547992
2.5	0.148862	0.584911
2.51	0.131195	0.515493
2.52	0.127224	0.49989
2.53	0.127474	0.500873
2.54	0.14133	0.555316
2.55	0.134713	0.529316
2.56	0.13293	0.52231
2.57	0.144222	0.566679
2.58	0.143599	0.564231
2.59	0.134701	0.529269
2.6	0.151551	0.595476
2.61	0.164893	0.6479
2.62	0.157344	0.618238
2.63	0.164205	0.645197
2.64	0.174223	0.68456
2.65	0.180837	0.710547
2.66	0.181352	0.712571
2.67	0.136963	0.538157
2.68	0.146272	0.574734
2.69	0.126203	0.495879
2.7	0.124518	0.489258
2.71	0.131515	0.516751
2.72	0.144366	0.567245
2.73	0.146996	0.577579
2.74	0.141996	0.557933
2.75	0.177264	0.696508
2.76	0.216295	0.849869
2.77	0.209117	0.821666
2.78	0.217568	0.854871
2.79	0.220107	0.864848
2.8	0.223447	0.877971
2.81	0.213569	0.839158
2.82	0.21635	0.850086
2.83	0.212913	0.836581
2.84	0.24087	0.94643
2.85	0.252057	0.990386
2.86	0.24782	0.973738
2.87	0.259339	1.019
2.88	0.281175	1.1048
2.89	0.279864	1.09965
2.9	0.266582	1.04746
2.91	0.26992	1.06057
2.92	0.248042	0.97461
2.93	0.261558	1.02772
2.94	0.263298	1.03455
2.95	0.236008	0.927326
2.96	0.23863	0.937628
2.97	0.236089	0.927644
2.98	0.182657	0.717698
2.99	0.171671	0.674532
3	0.171904	0.675448
3.01	0.190314	0.747784
3.02	0.159338	0.626073
3.03	0.169921	0.667656
3.04	0.183816	0.722252
3.05	0.172382	0.677326
3.06	0.153462	0.602985
3.07	0.166874	0.655684
3.08	0.102089	0.40113
3.09	0.071371	0.280432
3.1	0.079964	0.314196
3.11	0.119843	0.470889
3.12	0.142133	0.558471
3.13	0.155072	0.609311
3.14	0.198933	0.78165
3.15	0.204316	0.802801
3.16	0.197951	0.777792
3.17	0.203348	0.798998
3.18	0.229669	0.902419
3.19	0.230588	0.90603
3.2	0.205131	0.806004
3.21	0.209653	0.823772
3.22	0.216999	0.852636
3.23	0.224411	0.881759
3.24	0.265791	1.04435
3.25	0.298486	1.17281
3.26	0.295144	1.15968
3.27	0.287139	1.12823
3.28	0.320579	1.25962
3.29	0.35407	1.39122
3.3	0.367046	1.4422
3.31	0.363506	1.42829
3.32	0.362676	1.42503
3.33	0.383056	1.50511
3.34	0.391602	1.53869
3.35	0.36826	1.44697
3.36	0.354645	1.39348
3.37	0.339444	1.33375
3.38	0.364225	1.43112
3.39	0.346438	1.36123
3.4	0.338145	1.32864
3.41	0.379137	1.48971
3.42	0.389489	1.53039
3.43	0.38765	1.52316
3.44	0.389255	1.52947
3.45	0.414219	1.62756
3.46	0.421028	1.65431
3.47	0.416885	1.63803
3.48	0.445958	1.75226
3.49	0.438083	1.72132
3.5	0.46402	1.82323
3.51	0.49135	1.93062
3.52	0.522532	2.05314
3.53	0.521258	2.04813
3.54	0.500582	1.96689
3.55	0.511983	2.01169
3.56	0.523144	2.05554
3.57	0.527677	2.07336
3.58	0.540513	2.12379
3.59	0.488245	1.91842
3.6	0.47398	1.86237
3.61	0.470816	1.84994
3.62	0.431099	1.69388
3.63	0.406241	1.59621
3.64	0.386595	1.51902
3.65	0.400894	1.5752
3.66	0.383062	1.50513
3.67	0.372279	1.46276
3.68	0.364854	1.43359
3.69	0.329733	1.29559
3.7	0.310787	1.22115
3.71	0.287399	1.12925
3.72	0.291756	1.14637
3.73	0.281087	1.10445
3.74	0.259037	1.01781
3.75	0.274663	1.07921
3.76	0.284923	1.11952
3.77	0.299931	1.17849
3.78	0.316987	1.24551
3.79	0.353037	1.38716
3.8	0.374317	1.47077
3.81	0.412304	1.62003
3.82	0.374628	1.47199
3.83	0.359297	1.41176
3.84	0.345032	1.3557
3.85	0.34101	1.3399
3.86	0.322576	1.26747
3.87	0.286054	1.12397
3.88	0.30498	1.19833
3.89	0.308302	1.21138
3.9	0.301838	1.18599
3.91	0.314317	1.23502
3.92	0.279158	1.09687
3.93	0.273028	1.07279
3.94	0.264334	1.03862
3.95	0.294241	1.15614
3.96	0.290999	1.1434
3.97	0.273822	1.0759
3.98	0.284775	1.11894
3.99	0.30902	1.21421
4	0.332973	1.30832
4.01	0.322354	1.2666
4.02	0.284603	1.11827
4.03	0.273324	1.07395
4.04	0.27292	1.07236
4.05	0.259344	1.01902
4.06	0.265107	1.04166
4.07	0.234295	0.920595
4.08	0.22911	0.900222
4.09	0.225585	0.886372
4.1	0.219482	0.862392
4.11	0.231291	0.908792
4.12	0.243556	0.956984
4.13	0.213057	0.837147
4.14	0.202615	0.796118
4.15	0.211209	0.829885
4.16	0.218568	0.858801
4.17	0.214702	0.84361
4.18	0.191968	0.754283
4.19	0.173549	0.681911
4.2	0.155647	0.61157
4.21	0.156545	0.615099
4.22	0.197119	0.774523
4.23	0.213339	0.838255
4.24	0.212292	0.834141
4.25	0.250378	0.983789
4.26	0.257859	1.01318
4.27	0.256467	1.00771
4.28	0.251064	0.986484
4.29	0.264041	1.03747
4.3	0.254571	1.00026
4.31	0.307529	1.20835
4.32	0.334759	1.31534
4.33	0.334161	1.31299
4.34	0.311484	1.22389
4.35	0.331151	1.30116
4.36	0.339871	1.33543
4.37	0.330838	1.29993
4.38	0.360618	1.41694
4.39	0.337587	1.32645
4.4	0.299271	1.1759
4.41	0.257987	1.01369
4.42	0.195681	0.768873
4.43	0.172217	0.676677
4.44	0.167119	0.656646
4.45	0.142718	0.56077
4.46	0.143433	0.563579
4.47	0.14372	0.564707
4.48	0.146918	0.577272
4.49	0.138523	0.544287
4.5	0.141214	0.55486
4.51	0.127177	0.499706
4.52	0.129468	0.508708
4.53	0.163691	0.643177
4.54	0.21325	0.837905
4.55	0.219112	0.860938
4.56	0.206102	0.809819
4.57	0.198103	0.778389
4.58	0.175423	0.689275
4.59	0.148864	0.584919
4.6	0.150039	0.589535
4.61	0.146594	0.575999
4.62	0.128237	0.503871
4.63	0.132993	0.522558
4.64	0.160275	0.629755
4.65	0.148316	0.582765
4.66	0.142613	0.560357
4.67	0.140764	0.553092
4.68	0.135218	0.5313
4.69	0.138327	0.543516
4.7	0.144369	0.567257
4.71	0.166409	0.653857
4.72	0.179889	0.706822
4.73	0.178835	0.702681
4.74	0.170176	0.668658
4.75	0.175177	0.688308
4.76	0.17363	0.682229
4.77	0.174632	0.686167
4.78	0.167042	0.656344
4.79	0.16894	0.663801
4.8	0.173598	0.682104
4.81	0.165657	0.650902
4.82	0.163391	0.641998
4.83	0.146242	0.574616
4.84	0.157325	0.618164
4.85	0.166051	0.65245
4.86	0.149029	0.585567
4.87	0.135684	0.533132
4.88	0.147872	0.581021
4.89	0.166963	0.656033
4.9	0.197283	0.775167
4.91	0.190309	0.747765
4.92	0.164113	0.644835
4.93	0.168484	0.66201
4.94	0.19024	0.747494
4.95	0.202448	0.795462
4.96	0.202113	0.794145
4.97	0.212892	0.836498
4.98	0.212636	0.835492
4.99	0.191488	0.752397
5	0.194803	0.765423
5.01	0.199399	0.783481
5.02	0.219018	0.860569
5.03	0.230375	0.905193
5.04	0.229533	0.901884
5.05	0.229348	0.901157
5.06	0.227847	0.89526
5.07	0.242665	0.953483
5.08	0.254164	0.998665
5.09	0.249453	0.980154
5.1	0.25811	1.01417
5.11	0.259808	1.02084
5.12	0.233736	0.918399
5.13	0.212449	0.834758
5.14	0.226062	0.888246
5.15	0.237958	0.934988
5.16	0.230355	0.905114
5.17	0.240195	0.943778
5.18	0.236856	0.930658
5.19	0.222094	0.872655
5.2	0.242685	0.953561
5.21	0.258757	1.01671
5.22	0.296656	1.16562
5.23	0.315047	1.23789
5.24	0.311397	1.22355
5.25	0.322868	1.26862
5.26	0.320593	1.25968
5.27	0.329063	1.29296
5.28	0.339025	1.3321
5.29	0.308102	1.2106
5.3	0.255177	1.00265
5.31	0.2381	0.935546
5.32	0.246538	0.968701
5.33	0.229852	0.903138
5.34	0.2325	0.913542
5.35	0.197047	0.77424
5.36	0.17876	0.702386
5.37	0.157855	0.620246
5.38	0.142096	0.558326
5.39	0.122416	0.480999
5.4	0.100755	0.395888
5.41	0.087792	0.344954
5.42	0.105689	0.415275
5.43	0.091212	0.358391
5.44	0.08949	0.351625
5.45	0.116858	0.45916
5.46	0.11384	0.447302
5.47	0.111186	0.436874
5.48	0.133507	0.524578
5.49	0.148987	0.585402
5.5	0.158712	0.623613
5.51	0.144591	0.568129
5.52	0.146868	0.577076
5.53	0.151534	0.59541
5.54	0.140634	0.552581
5.55	0.132434	0.520362
5.56	0.138022	0.542318
5.57	0.156206	0.613767
5.58	0.175004	0.687628
5.59	0.170797	0.671098
5.6	0.173853	0.683106
5.61	0.202873	0.797131
5.62	0.21943	0.862187
5.63	0.211723	0.831905
5.64	0.185991	0.730798
5.65	0.164458	0.646191
5.66	0.162915	0.640128
5.67	0.173278	0.680846
5.68	0.177088	0.695817
5.69	0.171143	0.672458
5.7	0.19266	0.757002
5.71	0.205671	0.808125
5.72	0.214198	0.84163
5.73	0.230746	0.90665
5.74	0.260739	1.0245
5.75	0.26381	1.03657
5.76	0.28692	1.12737
5.77	0.272422	1.0704
5.78	0.275956	1.08429
5.79	0.277009	1.08843
5.8	0.298925	1.17454
5.81	0.313709	1.23263
5.82	0.330644	1.29917
5.83	0.356006	1.39882
5.84	0.420697	1.65301
5.85	0.479649	1.88464
5.86	0.524982	2.06277
5.87	0.557621	2.19101
5.88	0.591379	2.32366
5.89	0.599399	2.35517
5.9	0.615699	2.41921
5.91	0.646934	2.54194
5.92	0.647008	2.54223
5.93	0.659303	2.59054
5.94	0.703768	2.76525
5.95	0.715144	2.80995
5.96	0.688346	2.70466
5.97	0.694888	2.73036
5.98	0.673893	2.64787
5.99	0.65233	2.56314
6	0.664861	2.61238
6.01	0.674501	2.65026
6.02	0.615433	2.41817
6.03	0.596297	2.34298
6.04	0.583526	2.2928
6.05	0.629443	2.47322
6.06	0.622582	2.44626
6.07	0.621568	2.44227
6.08	0.611143	2.40131
6.09	0.582342	2.28815
6.1	0.547653	2.15185
6.11	0.533202	2.09506
6.12	0.515766	2.02656
6.13	0.505913	1.98784
6.14	0.507712	1.99491
6.15	0.520281	2.0443
6.16	0.492388	1.9347
6.17	0.478465	1.87999
6.18	0.475793	1.86949
6.19	0.496455	1.95068
6.2	0.462681	1.81797
6.21	0.44932	1.76547
6.22	0.454969	1.78767
6.23	0.500589	1.96692
6.24	0.537058	2.11022
6.25	0.567222	2.22874
6.26	0.589219	2.31517
6.27	0.569839	2.23902
6.28	0.571245	2.24454
6.29	0.587235	2.30737
6.3	0.581416	2.28451
6.31	0.551042	2.16516
6.32	0.531266	2.08746
6.33	0.497731	1.95569
6.34	0.455088	1.78814
6.35	0.4285	1.68367
6.36	0.397922	1.56352
6.37	0.387634	1.5231
6.38	0.384899	1.51235
6.39	0.391205	1.53713
6.4	0.364087	1.43058
6.41	0.331754	1.30353
6.42	0.313867	1.23325
6.43	0.285228	1.12072
6.44	0.256879	1.00933
6.45	0.217156	0.853252
6.46	0.203559	0.799827
6.47	0.170275	0.669047
6.48	0.159796	0.627873
6.49	0.163657	0.643043
6.5	0.147349	0.578966
6.51	0.148923	0.58515
6.52	0.158651	0.623374
6.53	0.153614	0.603582
6.54	0.160492	0.630607
6.55	0.178264	0.700437
6.56	0.180771	0.710288
6.57	0.182301	0.7163
6.58	0.198454	0.779768
6.59	0.144281	0.566911
6.6	0.135603	0.532813
6.61	0.126678	0.497745
6.62	0.121761	0.478425
6.63	0.118535	0.465749
6.64	0.097803	0.384289
6.65	0.110746	0.435145
6.66	0.123924	0.486924
6.67	0.115966	0.455655
6.68	0.088741	0.348682
6.69	0.059375	0.233297
6.7	0.050531	0.198547
6.71	0.028316	0.11126
6.72	0.041362	0.16252
6.73	0.076971	0.302436
6.74	0.075098	0.295076
6.75	0.038272	0.150379
6.76	0.025627	0.100694
6.77	0.055345	0.217462
6.78	0.115982	0.455718
6.79	0.12393	0.486948
6.8	0.102198	0.401558
6.81	0.090603	0.355999
6.82	0.079027	0.310514
6.83	0.083774	0.329166
6.84	0.11099	0.436103
6.85	0.114626	0.45039
6.86	0.100555	0.395102
6.87	0.103119	0.405177
6.88	0.086388	0.339437
6.89	0.108695	0.427086
6.9	0.122211	0.480193
6.91	0.138186	0.542962
6.92	0.122211	0.480193
6.93	0.133509	0.524585
6.94	0.117306	0.46092
6.95	0.138332	0.543536
6.96	0.132869	0.522071
6.97	0.108431	0.426049
6.98	0.094689	0.372053
6.99	0.096273	0.378277
7	0.137455	0.54009
7.01	0.161773	0.635641
7.02	0.154383	0.606604
7.03	0.123877	0.486739
7.04	0.122601	0.481726
7.05	0.11229	0.441211
7.06	0.102123	0.401263
7.07	0.099986	0.392866
7.08	0.140989	0.553976
7.09	0.155936	0.612706
7.1	0.148524	0.583583
7.11	0.137305	0.539501
7.12	0.157732	0.619763
7.13	0.182958	0.718881
7.14	0.222875	0.875724
7.15	0.256861	1.00926
7.16	0.267639	1.05161
7.17	0.260724	1.02444
7.18	0.282032	1.10816
7.19	0.279352	1.09763
7.2	0.259566	1.01989
7.21	0.257088	1.01015
7.22	0.266717	1.04799
7.23	0.238427	0.936831
7.24	0.213431	0.838616
7.25	0.18669	0.733545
7.26	0.172326	0.677106
7.27	0.176607	0.693927
7.28	0.166936	0.655927
7.29	0.180016	0.707321
7.3	0.167126	0.656674
7.31	0.177055	0.695687
7.32	0.169282	0.665145
7.33	0.158184	0.621539
7.34	0.154982	0.608957
7.35	0.164951	0.648128
7.36	0.155687	0.611728
7.37	0.153212	0.602003
7.38	0.137992	0.5422
7.39	0.134924	0.530145
7.4	0.145396	0.571292
7.41	0.175943	0.691318
7.42	0.190346	0.74791
7.43	0.197536	0.776161
7.44	0.220724	0.867272
7.45	0.204267	0.802609
7.46	0.20013	0.786354
7.47	0.209873	0.824636
7.48	0.214093	0.841217
7.49	0.177498	0.697428
7.5	0.149234	0.586372
7.51	0.131646	0.517265
7.52	0.124076	0.487521
7.53	0.124078	0.487529
7.54	0.126804	0.49824
7.55	0.142815	0.561151
7.56	0.158554	0.622993
7.57	0.163634	0.642953
7.58	0.175283	0.688724
7.59	0.181873	0.714618
7.6	0.170974	0.671793
7.61	0.176596	0.693884
7.62	0.161668	0.635228
7.63	0.167282	0.657287
7.64	0.163783	0.643539
7.65	0.139134	0.546687
7.66	0.122805	0.482527
7.67	0.130275	0.511878
7.68	0.123923	0.48692
7.69	0.127846	0.502334
7.7	0.12741	0.500621
7.71	0.134224	0.527395
7.72	0.133131	0.5231
7.73	0.17903	0.703447
7.74	0.196027	0.770232
7.75	0.212358	0.8344
7.76	0.20364	0.800145
7.77	0.195609	0.76859
7.78	0.195304	0.767391
7.79	0.174716	0.686497
7.8	0.144544	0.567944
7.81	0.174089	0.684033
7.82	0.153942	0.604871
7.83	0.139225	0.547045
7.84	0.134919	0.530126
7.85	0.10926	0.429306
7.86	0.109323	0.429553
7.87	0.110288	0.433345
7.88	0.1179	0.463254
7.89	0.129735	0.509757
7.9	0.105528	0.414642
7.91	0.088953	0.349515
7.92	0.079673	0.313052
7.93	0.090637	0.356132
7.94	0.109656	0.430862
7.95	0.104622	0.411082
7.96	0.090964	0.357417
7.97	0.054901	0.215718
7.98	0.062446	0.245364
7.99	0.096439	0.378929
8	0.150383	0.590887
8.01	0.229844	0.903106
8.02	0.264626	1.03977
8.03	0.299489	1.17676
8.04	0.299733	1.17772
8.05	0.28763	1.13016
8.06	0.291263	1.14444
8.07	0.291692	1.14612
8.08	0.275711	1.08333
8.09	0.271757	1.06779
8.1	0.286466	1.12559
8.11	0.26281	1.03264
8.12	0.277177	1.08909
8.13	0.281607	1.10649
8.14	0.321119	1.26174
8.15	0.334376	1.31384
8.16	0.312236	1.22684
8.17	0.306251	1.20333
8.18	0.299649	1.17738
8.19	0.321739	1.26418
8.2	0.331211	1.3014
8.21	0.35549	1.3968
8.22	0.35018	1.37593
8.23	0.358952	1.4104
8.24	0.349912	1.37488
8.25	0.368677	1.44861
8.26	0.385068	1.51301
8.27	0.350771	1.37825
8.28	0.372694	1.46439
8.29	0.370956	1.45757
8.3	0.380823	1.49633
8.31	0.394839	1.55141
8.32	0.403341	1.58481
8.33	0.386543	1.51881
8.34	0.366526	1.44016
8.35	0.338089	1.32842
8.36	0.32146	1.26309
8.37	0.31878	1.25256
8.38	0.309743	1.21705
8.39	0.324727	1.27592
8.4	0.319429	1.2551
8.41	0.322091	1.26557
8.42	0.324292	1.27421
8.43	0.330632	1.29912
8.44	0.348352	1.36875
8.45	0.362443	1.42412
8.46	0.389669	1.53109
8.47	0.369696	1.45261
8.48	0.367097	1.4424
8.49	0.378545	1.48738
8.5	0.365649	1.43671
8.51	0.32149	1.2632
8.52	0.293985	1.15513
8.53	0.295217	1.15997
8.54	0.288747	1.13455
8.55	0.238022	0.935239
8.56	0.223043	0.876384
8.57	0.168685	0.6628
8.58	0.173187	0.680489
8.59	0.175549	0.68977
8.6	0.167362	0.657601
8.61	0.177493	0.697408
8.62	0.154656	0.607677
8.63	0.170234	0.668886
8.64	0.157938	0.620572
8.65	0.173169	0.680418
8.66	0.157154	0.617492
8.67	0.177861	0.698854
8.68	0.195206	0.767006
8.69	0.18715	0.735352
8.7	0.180164	0.707903
8.71	0.178327	0.700685
8.72	0.195286	0.767321
8.73	0.175	0.687613
8.74	0.137237	0.539234
8.75	0.127371	0.500468
8.76	0.077348	0.303917
8.77	0.073001	0.286837
8.78	0.063697	0.250279
8.79	0.096218	0.378061
8.8	0.09147	0.359405
8.81	0.12305	0.48349
8.82	0.162196	0.637303
8.83	0.166944	0.655959
8.84	0.209476	0.823076
8.85	0.210275	0.826216
8.86	0.237712	0.934021
8.87	0.272386	1.07026
8.88	0.247781	0.973585
8.89	0.309617	1.21655
8.9	0.349629	1.37377
8.91	0.346609	1.3619
8.92	0.387552	1.52277
8.93	0.411576	1.61717
8.94	0.420244	1.65123
8.95	0.396788	1.55906
8.96	0.398172	1.5645
8.97	0.361149	1.41903
8.98	0.323949	1.27286
8.99	0.241802	0.950092
9	0.195092	0.766558
9.01	0.200399	0.787411
9.02	0.210661	0.827732
9.03	0.205415	0.80712
9.04	0.194562	0.764476
9.05	0.157565	0.619107
9.06	0.126652	0.497643
9.07	0.118844	0.466964
9.08	0.118153	0.464248
9.09	0.109078	0.428591
9.1	0.128886	0.506421
9.11	0.134318	0.527764
9.12	0.137344	0.539654
9.13	0.142796	0.561076
9.14	0.13784	0.541603
9.15	0.114816	0.451137
9.16	0.132693	0.521379
9.17	0.117154	0.460323
9.18	0.090404	0.355217
9.19	0.112026	0.440174
9.2	0.118324	0.46492
9.21	0.099142	0.38955
9.22	0.105958	0.416332
9.23	0.074374	0.292231
9.24	0.067122	0.263737
9.25	0.041149	0.161683
9.26	0.030551	0.120041
9.27	0.026714	0.104965
9.28	0.005162	0.020283
9.29	0.031365	0.12324
9.3	0.048397	0.190162
9.31	0.050498	0.198417
9.32	0.046301	0.181927
9.33	0.043758	0.171935
9.34	0.056581	0.222319
9.35	0.021213	0.08335
9.36	0.058846	0.231219
9.37	0.123482	0.485187
9.38	0.137651	0.54086
9.39	0.141279	0.555115
9.4	0.179071	0.703608
9.41	0.205432	0.807186
9.42	0.113219	0.444862
9.43	0.083599	0.328478
9.44	0.130408	0.512401
9.45	0.141896	0.55754
9.46	0.148405	0.583115
9.47	0.093703	0.368179
9.48	0.023123	0.090855
9.49	0.054396	0.213734
9.5	0.043058	0.169184
9.51	0.026282	0.103268
9.52	0.021287	0.083641
9.53	0.021858	0.085885
9.54	0.016545	0.065009
9.55	0.029863	0.117338
9.56	0.034741	0.136505
9.57	0.026124	0.102647
9.58	0.029449	0.115711
9.59	0.054011	0.212221
9.6	0.023074	0.090663
9.61	0.047198	0.185451
9.62	0.063287	0.248668
9.63	0.077301	0.303732
9.64	0.085379	0.335472
9.65	0.07892	0.310094
9.66	0.089844	0.353016
9.67	0.09357	0.367657
9.68	0.092149	0.362073
9.69	0.08256	0.324396
9.7	0.079325	0.311685
9.71	0.090844	0.356946
9.72	0.061693	0.242405
9.73	0.052433	0.20602
9.74	0.073886	0.290314
9.75	0.084277	0.331142
9.76	0.096467	0.37904
9.77	0.098647	0.387605
9.78	0.094853	0.372698
9.79	0.101674	0.399499
9.8	0.119438	0.469297
9.81	0.118271	0.464712
9.82	0.150326	0.590663
9.83	0.158594	0.62315
9.84	0.165157	0.648937
9.85	0.187373	0.736229
9.86	0.199451	0.783686
9.87	0.198506	0.779973
9.88	0.188168	0.739352
9.89	0.190269	0.747608
9.9	0.191113	0.750924
9.91	0.199552	0.784083
9.92	0.206055	0.809634
9.93	0.215012	0.844828
9.94	0.231375	0.909122
9.95	0.247832	0.973785
9.96	0.240622	0.945455
9.97	0.235774	0.926407
9.98	0.252027	0.990268
9.99	0.228922	0.899484
10	0.22112	0.868828
10.01	0.234965	0.923228
10.02	0.218314	0.857802
10.03	0.225725	0.886922
10.04	0.243332	0.956104
10.05	0.245018	0.962728
10.06	0.247469	0.972359
10.07	0.24586	0.966037
10.08	0.234064	0.919688
10.09	0.226634	0.890494
10.1	0.217558	0.854832
10.11	0.235623	0.925813
10.12	0.252175	0.99085
10.13	0.246265	0.967628
10.14	0.228576	0.898124
10.15	0.234953	0.923181
10.16	0.22197	0.872168
10.17	0.231098	0.908034
10.18	0.244131	0.959243
10.19	0.220325	0.865704
10.2	0.215382	0.846282
10.21	0.214947	0.844573
10.22	0.221785	0.871441
10.23	0.220754	0.86739
10.24	0.225848	0.887405
10.25	0.269926	1.0606
10.26	0.28212	1.10851
10.27	0.296386	1.16456
10.28	0.311373	1.22345
10.29	0.312116	1.22637
10.3	0.292683	1.15001
10.31	0.309321	1.21539
10.32	0.317729	1.24842
10.33	0.295448	1.16088
10.34	0.279284	1.09737
10.35	0.293818	1.15447
10.36	0.34291	1.34737
10.37	0.358641	1.40918
10.38	0.366883	1.44156
10.39	0.35895	1.41039
10.4	0.330263	1.29767
10.41	0.328146	1.28936
10.42	0.314628	1.23624
10.43	0.320245	1.25831
10.44	0.303095	1.19093
10.45	0.268178	1.05373
10.46	0.268232	1.05394
10.47	0.268359	1.05444
10.48	0.276097	1.08484
10.49	0.272268	1.0698
10.5	0.264166	1.03797
10.51	0.222069	0.872557
10.52	0.233438	0.917228
10.53	0.184125	0.723467
10.54	0.203417	0.799269
10.55	0.223881	0.879676
10.56	0.205138	0.806031
10.57	0.192857	0.757776
10.58	0.185337	0.728229
10.59	0.191586	0.752782
10.6	0.180645	0.709793
10.61	0.131745	0.517654
10.62	0.161439	0.634328
10.63	0.140257	0.5511
10.64	0.144469	0.56765
10.65	0.149595	0.587791
10.66	0.191531	0.752566
10.67	0.173681	0.68243
10.68	0.202135	0.794232
10.69	0.196707	0.772904
10.7	0.203228	0.798526
10.71	0.21415	0.841441
10.72	0.234652	0.921998
10.73	0.278244	1.09328
10.74	0.298375	1.17238
10.75	0.315137	1.23824
10.76	0.318275	1.25057
10.77	0.30954	1.21625
10.78	0.310779	1.22112
10.79	0.290979	1.14332
10.8	0.275371	1.08199
10.81	0.288297	1.13278
10.82	0.255582	1.00424
10.83	0.247902	0.97406
10.84	0.221465	0.870183
10.85	0.226092	0.888364
10.86	0.237538	0.933338
10.87	0.222101	0.872682
10.88	0.205855	0.808848
10.89	0.247729	0.97338
10.9	0.249797	0.981506
10.91	0.243459	0.956603
10.92	0.233278	0.916599
10.93	0.252507	0.992154
10.94	0.234859	0.922811
10.95	0.240616	0.945432
10.96	0.23288	0.915035
10.97	0.209337	0.82253
10.98	0.220019	0.864502
10.99	0.235858	0.926737
11	0.238118	0.935617
11.01	0.220735	0.867315
11.02	0.206468	0.811257
11.03	0.205675	0.808141
11.04	0.214639	0.843363
11.05	0.230653	0.906285
11.06	0.189963	0.746405
11.07	0.22222	0.87315
11.08	0.217157	0.853256
11.09	0.227242	0.892883
11.1	0.227026	0.892034
11.11	0.213083	0.837249
11.12	0.216825	0.851952
11.13	0.202397	0.795261
11.14	0.187011	0.734806
11.15	0.200213	0.78668
11.16	0.182863	0.718508
11.17	0.180676	0.709915
11.18	0.182836	0.718402
11.19	0.199934	0.785584
11.2	0.21459	0.84317
11.21	0.18902	0.7427
11.22	0.226075	0.888297
11.23	0.22146	0.870164
11.24	0.220653	0.866993
11.25	0.194479	0.76415
11.26	0.177605	0.697848
11.27	0.190765	0.749557
11.28	0.215783	0.847858
11.29	0.220581	0.86671
11.3	0.218833	0.859842
11.31	0.247214	0.971357
11.32	0.237443	0.932964
11.33	0.205036	0.80563
11.34	0.191575	0.752739
11.35	0.189532	0.744712
11.36	0.201976	0.793607
11.37	0.207912	0.816931
11.38	0.198534	0.780083
11.39	0.188141	0.739246
11.4	0.188954	0.742441
11.41	0.189438	0.744342
11.42	0.200648	0.788389
11.43	0.206631	0.811897
11.44	0.218362	0.857991
11.45	0.197399	0.775623
11.46	0.189865	0.74602
11.47	0.190507	0.748543
11.48	0.211666	0.831681
11.49	0.208944	0.820986
11.5	0.211226	0.829952
11.51	0.216476	0.850581
11.52	0.223791	0.879323
11.53	0.230259	0.904737
11.54	0.231723	0.910489
11.55	0.227378	0.893417
11.56	0.239256	0.940088
11.57	0.215583	0.847072
11.58	0.24155	0.949102
11.59	0.229776	0.902839
11.6	0.205273	0.806562
11.61	0.219356	0.861897
11.62	0.238087	0.935495
11.63	0.214998	0.844773
11.64	0.210567	0.827363
11.65	0.219595	0.862836
11.66	0.211983	0.832927
11.67	0.192613	0.756818
11.68	0.193072	0.758621
11.69	0.206329	0.810711
11.7	0.231989	0.911534
11.71	0.243228	0.955695
11.72	0.208337	0.818601
11.73	0.20809	0.81763
11.74	0.223655	0.878788
11.75	0.226299	0.889177
11.76	0.209296	0.822369
11.77	0.220988	0.868309
11.78	0.222704	0.875052
11.79	0.22219	0.873032
11.8	0.227288	0.893063
11.81	0.188777	0.741745
11.82	0.190104	0.746959
11.83	0.21655	0.850871
11.84	0.255725	1.0048
11.85	0.200929	0.789493
11.86	0.196135	0.770656
11.87	0.202912	0.797285
11.88	0.200307	0.787049
11.89	0.186245	0.731797
11.9	0.187038	0.734912
11.91	0.197012	0.774102
11.92	0.181945	0.714901
11.93	0.204858	0.804931
11.94	0.205409	0.807096
11.95	0.207049	0.81354
11.96	0.211069	0.829335
11.97	0.21014	0.825685
11.98	0.20629	0.810558
11.99	0.209449	0.82297
12	0.219971	0.864313
12.01	0.209216	0.822054
12.02	0.202917	0.797304
12.03	0.20979	0.82431
12.04	0.206642	0.811941
12.05	0.209749	0.824149
12.06	0.204414	0.803186
12.07	0.225886	0.887554
12.08	0.222084	0.872616
12.09	0.237968	0.935027
12.1	0.233841	0.918811
12.11	0.221049	0.868549
12.12	0.246511	0.968595
12.13	0.243013	0.95485
12.14	0.249843	0.981687
12.15	0.24237	0.952324
12.16	0.247948	0.974241
12.17	0.272208	1.06956
12.18	0.257216	1.01066
12.19	0.262822	1.03268
12.2	0.251085	0.986567
12.21	0.253381	0.995588
12.22	0.253302	0.995278
12.23	0.269615	1.05937
12.24	0.28603	1.12387
12.25	0.28755	1.12985
12.26	0.295407	1.16072
12.27	0.29081	1.14265
12.28	0.288632	1.1341
12.29	0.272741	1.07166
12.3	0.265121	1.04172
12.31	0.272398	1.07031
12.32	0.262436	1.03117
12.33	0.273576	1.07494
12.34	0.282858	1.11141
12.35	0.312914	1.22951
12.36	0.317461	1.24737
12.37	0.305442	1.20015
12.38	0.300619	1.1812
12.39	0.281499	1.10607
12.4	0.292417	1.14897
12.41	0.304978	1.19832
12.42	0.301166	1.18335
12.43	0.306717	1.20516
12.44	0.304432	1.19618
12.45	0.296944	1.16676
12.46	0.298664	1.17352
12.47	0.305177	1.19911
12.48	0.327061	1.28509
12.49	0.332534	1.3066
12.5	0.327968	1.28866
12.51	0.303447	1.19231
12.52	0.301307	1.1839
12.53	0.300542	1.18089
12.54	0.316776	1.24468
12.55	0.316128	1.24213
12.56	0.310445	1.21981
12.57	0.297535	1.16908
12.58	0.307735	1.20916
12.59	0.295251	1.1601
12.6	0.281482	1.106
12.61	0.301611	1.18509
12.62	0.308244	1.21116
12.63	0.305507	1.2004
12.64	0.318008	1.24952
12.65	0.317402	1.24714
12.66	0.310629	1.22053
12.67	0.308714	1.213
12.68	0.31436	1.23519
12.69	0.315126	1.2382
12.7	0.313573	1.2321
12.71	0.309561	1.21633
12.72	0.297721	1.16981
12.73	0.317691	1.24828
12.74	0.327799	1.28799
12.75	0.325987	1.28087
12.76	0.331042	1.30073
12.77	0.332433	1.3062
12.78	0.34298	1.34764
12.79	0.333114	1.30888
12.8	0.328903	1.29233
12.81	0.322244	1.26617
12.82	0.328816	1.29199
12.83	0.325719	1.27982
12.84	0.325315	1.27823
12.85	0.327369	1.2863
12.86	0.324685	1.27576
12.87	0.314745	1.2367
12.88	0.307288	1.2074
12.89	0.315128	1.23821
12.9	0.305926	1.20205
12.91	0.296906	1.16661
12.92	0.30476	1.19747
12.93	0.305604	1.20078
12.94	0.307211	1.2071
12.95	0.309609	1.21652
12.96	0.309691	1.21684
12.97	0.326203	1.28172
12.98	0.332892	1.308
12.99	0.325102	1.2774
13	0.333014	1.30848
13.01	0.326605	1.2833
13.02	0.321772	1.26431
13.03	0.318624	1.25194
13.04	0.3216	1.26364
13.05	0.328543	1.29092
13.06	0.326572	1.28317
13.07	0.326876	1.28437
13.08	0.341286	1.34099
13.09	0.33688	1.32367
13.1	0.361031	1.41857
13.11	0.35882	1.40988
13.12	0.358029	1.40677
13.13	0.354931	1.3946
13.14	0.357793	1.40585
13.15	0.352217	1.38394
13.16	0.348839	1.37066
13.17	0.34851	1.36937
13.18	0.340709	1.33872
13.19	0.34771	1.36623
13.2	0.329121	1.29319
13.21	0.323398	1.2707
13.22	0.356933	1.40247
13.23	0.370438	1.45553
13.24	0.362687	1.42508
13.25	0.357617	1.40515
13.26	0.370117	1.45427
13.27	0.372397	1.46323
13.28	0.373418	1.46724
13.29	0.361892	1.42195
13.3	0.363635	1.4288
13.31	0.365963	1.43795
13.32	0.370591	1.45613
13.33	0.378285	1.48636
13.34	0.369814	1.45308
13.35	0.358892	1.41016
13.36	0.367635	1.44452
13.37	0.382932	1.50462
13.38	0.364452	1.43201
13.39	0.363165	1.42695
13.4	0.367362	1.44344
13.41	0.367986	1.4459
13.42	0.370106	1.45423
13.43	0.374227	1.47042
13.44	0.3746	1.47188
13.45	0.388639	1.52705
13.46	0.39287	1.54367
13.47	0.38328	1.50599
13.48	0.381598	1.49938
13.49	0.392956	1.54401
13.5	0.370024	1.4539
13.51	0.396209	1.55679
13.52	0.373405	1.46719
13.53	0.380912	1.49669
13.54	0.387594	1.52294
13.55	0.398139	1.56437
13.56	0.39955	1.56992
13.57	0.403811	1.58666
13.58	0.409242	1.608
13.59	0.417005	1.6385
13.6	0.41071	1.61377
13.61	0.41438	1.62819
13.62	0.403134	1.584
13.63	0.40486	1.59078
13.64	0.403368	1.58492
13.65	0.40241	1.58116
13.66	0.395775	1.55509
13.67	0.397515	1.56192
13.68	0.393708	1.54696
13.69	0.410609	1.61337
13.7	0.399168	1.56842
13.71	0.411581	1.61719
13.72	0.395541	1.55417
13.73	0.40586	1.59471
13.74	0.39617	1.55664
13.75	0.407542	1.60132
13.76	0.425455	1.6717
13.77	0.421297	1.65537
13.78	0.412558	1.62103
13.79	0.415022	1.63071
13.8	0.438716	1.72381
13.81	0.442642	1.73924
13.82	0.428544	1.68384
13.83	0.43724	1.71801
13.84	0.428751	1.68466
13.85	0.446513	1.75445
13.86	0.435947	1.71293
13.87	0.448308	1.7615
13.88	0.439267	1.72597
13.89	0.428992	1.6856
13.9	0.420052	1.65047
13.91	0.423329	1.66335
13.92	0.441016	1.73285
13.93	0.452842	1.77931
13.94	0.457705	1.79842
13.95	0.478286	1.87929
13.96	0.470637	1.84923
13.97	0.48145	1.89172
13.98	0.472033	1.85472
13.99	0.472081	1.85491
14	0.489472	1.92324
14.01	0.474798	1.86558
14.02	0.481606	1.89233
14.03	0.469145	1.84337
14.04	0.441894	1.7363
14.05	0.46402	1.82323
14.06	0.486573	1.91185
14.07	0.469077	1.8431
14.08	0.449308	1.76543
14.09	0.448976	1.76412
14.1	0.468896	1.84239
14.11	0.451318	1.77333
14.12	0.446398	1.75399
14.13	0.448128	1.76079
14.14	0.448678	1.76295
14.15	0.440707	1.73163
14.16	0.436256	1.71414
14.17	0.451929	1.77573
14.18	0.435611	1.71161
14.19	0.442093	1.73708
14.2	0.452302	1.77719
14.21	0.4282	1.68249
14.22	0.413871	1.62619
14.23	0.409838	1.61034
14.24	0.421049	1.65439
14.25	0.402902	1.58309
14.26	0.413907	1.62633
14.27	0.405477	1.59321
14.28	0.405711	1.59413
14.29	0.397911	1.56348
14.3	0.406837	1.59855
14.31	0.413008	1.6228
14.32	0.433815	1.70455
14.33	0.419453	1.64812
14.34	0.418548	1.64457
14.35	0.409493	1.60899
14.36	0.404793	1.59052
14.37	0.420684	1.65296
14.38	0.40316	1.5841
14.39	0.399066	1.56802
14.4	0.394118	1.54857
14.41	0.400602	1.57405
14.42	0.417421	1.64014
14.43	0.416977	1.63839
14.44	0.402301	1.58073
14.45	0.393675	1.54683
14.46	0.384228	1.50971
14.47	0.389439	1.53019
14.48	0.39031	1.53361
14.49	0.400813	1.57488
14.5	0.407377	1.60067
14.51	0.414079	1.62701
14.52	0.408721	1.60595
14.53	0.41015	1.61157
14.54	0.417778	1.64154
14.55	0.413137	1.6233
14.56	0.40657	1.5975
14.57	0.412757	1.62181
14.58	0.408825	1.60636
14.59	0.402222	1.58042
14.6	0.393985	1.54805
14.61	0.392897	1.54378
14.62	0.392837	1.54354
14.63	0.384716	1.51163
14.64	0.39686	1.55935
14.65	0.393366	1.54562
14.66	0.394428	1.54979
14.67	0.401547	1.57776
14.68	0.391171	1.537
14.69	0.384742	1.51173
14.7	0.394061	1.54835
14.71	0.395924	1.55567
14.72	0.394381	1.54961
14.73	0.402348	1.58091
14.74	0.399182	1.56847
14.75	0.401889	1.57911
14.76	0.406774	1.5983
14.77	0.402675	1.5822
14.78	0.4005	1.57365
14.79	0.406457	1.59706
14.8	0.408157	1.60374
14.81	0.415639	1.63314
14.82	0.413514	1.62478
14.83	0.397375	1.56137
14.84	0.390785	1.53548
14.85	0.390356	1.53379
14.86	0.377322	1.48258
14.87	0.392929	1.5439
14.88	0.394859	1.55149
14.89	0.400596	1.57403
14.9	0.393306	1.54538
14.91	0.401011	1.57566
14.92	0.413863	1.62616
14.93	0.404623	1.58985
14.94	0.410525	1.61304
14.95	0.404332	1.58871
14.96	0.406169	1.59593
14.97	0.400723	1.57453
14.98	0.400179	1.57239
14.99	0.39167	1.53896
15	0.397918	1.5635
15.01	0.403089	1.58382
15.02	0.403233	1.58439
15.03	0.404445	1.58915
15.04	0.398255	1.56483
15.05	0.399131	1.56827
15.06	0.396909	1.55954
15.07	0.399974	1.57158
15.08	0.388032	1.52466
15.09	0.379792	1.49228
15.1	0.376967	1.48118
15.11	0.368752	1.44891
15.12	0.380167	1.49376
15.13	0.377279	1.48241
15.14	0.389573	1.53072
15.15	0.396318	1.55722
15.16	0.393511	1.54619
15.17	0.393601	1.54654
15.18	0.390261	1.53342
15.19	0.400778	1.57474
15.2	0.391237	1.53725
15.21	0.401978	1.57946
15.22	0.393421	1.54584
15.23	0.394066	1.54837
15.24	0.403069	1.58374
15.25	0.400887	1.57517
15.26	0.402861	1.58293
15.27	0.407312	1.60042
15.28	0.402172	1.58022
15.29	0.392947	1.54397
15.3	0.400608	1.57407
15.31	0.402642	1.58207
15.32	0.407387	1.60071
15.33	0.407764	1.60219
15.34	0.407903	1.60274
15.35	0.401979	1.57946
15.36	0.40873	1.60599
15.37	0.399869	1.57117
15.38	0.394715	1.55092
15.39	0.401308	1.57682
15.4	0.405838	1.59462
15.41	0.405865	1.59473
15.42	0.418451	1.64418
15.43	0.413188	1.6235
15.44	0.410016	1.61104
15.45	0.409086	1.60739
15.46	0.410852	1.61433
15.47	0.414262	1.62772
15.48	0.406609	1.59765
15.49	0.40676	1.59825
15.5	0.41539	1.63216
15.51	0.410693	1.6137
15.52	0.427063	1.67802
15.53	0.416783	1.63763
15.54	0.413116	1.62322
15.55	0.409869	1.61046
15.56	0.419758	1.64932
15.57	0.428773	1.68474
15.58	0.428263	1.68274
15.59	0.449872	1.76764
15.6	0.429956	1.68939
15.61	0.41463	1.62917
15.62	0.406357	1.59666
15.63	0.399541	1.56988
15.64	0.412864	1.62223
15.65	0.402461	1.58136
15.66	0.411866	1.61831
15.67	0.426692	1.67656
15.68	0.429975	1.68946
15.69	0.430045	1.68974
15.7	0.4259	1.67345
15.71	0.421101	1.6546
15.72	0.425592	1.67224
15.73	0.417056	1.6387
15.74	0.414081	1.62701
15.75	0.429535	1.68773
15.76	0.422773	1.66117
15.77	0.417028	1.63859
15.78	0.420291	1.65141
15.79	0.413817	1.62598
15.8	0.410508	1.61297
15.81	0.418493	1.64435
15.82	0.414915	1.63029
15.83	0.435501	1.71118
15.84	0.448636	1.76279
15.85	0.438322	1.72226
15.86	0.433008	1.70138
15.87	0.437713	1.71987
15.88	0.436154	1.71374
15.89	0.433864	1.70474
15.9	0.43973	1.72779
15.91	0.439818	1.72814
15.92	0.454087	1.78421
15.93	0.477528	1.87631
15.94	0.470639	1.84924
15.95	0.444514	1.74659
15.96	0.444073	1.74486
15.97	0.448346	1.76165
15.98	0.427278	1.67887
15.99	0.431995	1.6974
16	0.455252	1.78878
16.01	0.45214	1.77656
16.02	0.464032	1.82328
16.03	0.465795	1.83021
16.04	0.450295	1.76931
16.05	0.442893	1.74022
16.06	0.449146	1.76479
16.07	0.454995	1.78777
16.08	0.461211	1.8122
16.09	0.46903	1.84292
16.1	0.476377	1.87179
16.11	0.477718	1.87706
16.12	0.468044	1.83905
16.13	0.469919	1.84641
16.14	0.458806	1.80275
16.15	0.446155	1.75304
16.16	0.452301	1.77719
16.17	0.45907	1.80378
16.18	0.458792	1.80269
16.19	0.454786	1.78695
16.2	0.456207	1.79253
16.21	0.455903	1.79134
16.22	0.453672	1.78258
16.23	0.45759	1.79797
16.24	0.468524	1.84093
16.25	0.458874	1.80301
16.26	0.452565	1.77822
16.27	0.461433	1.81307
16.28	0.470189	1.84747
16.29	0.487927	1.91717
16.3	0.477791	1.87734
16.31	0.46201	1.81534
16.32	0.478577	1.88043
16.33	0.481477	1.89183
16.34	0.481695	1.89268
16.35	0.50571	1.98704
16.36	0.508906	1.9996
16.37	0.51017	2.00457
16.38	0.537573	2.11224
16.39	0.51899	2.03922
16.4	0.524315	2.06015
16.41	0.528012	2.07467
16.42	0.540685	2.12447
16.43	0.528357	2.07603
16.44	0.528619	2.07706
16.45	0.524214	2.05975
16.46	0.538405	2.11551
16.47	0.538616	2.11634
16.48	0.54327	2.13462
16.49	0.555718	2.18354
16.5	0.552657	2.17151
16.51	0.545306	2.14262
16.52	0.540635	2.12427
16.53	0.537561	2.11219
16.54	0.53935	2.11922
16.55	0.528685	2.07732
16.56	0.552383	2.17043
16.57	0.579341	2.27636
16.58	0.551713	2.1678
16.59	0.554534	2.17888
16.6	0.559576	2.19869
16.61	0.539172	2.11852
16.62	0.522265	2.05209
16.63	0.520351	2.04457
16.64	0.526744	2.06969
16.65	0.527307	2.0719
16.66	0.520084	2.04352
16.67	0.511828	2.01108
16.68	0.520149	2.04378
16.69	0.514611	2.02202
16.7	0.514106	2.02003
16.71	0.507145	1.99268
16.72	0.513324	2.01696
16.73	0.496165	1.94954
16.74	0.499973	1.9645
16.75	0.501515	1.97056
16.76	0.48768	1.9162
16.77	0.487909	1.9171
16.78	0.490217	1.92617
16.79	0.4879	1.91706
16.8	0.48825	1.91844
16.81	0.498046	1.95693
16.82	0.499628	1.96314
16.83	0.515043	2.02371
16.84	0.513167	2.01634
16.85	0.516504	2.02946
16.86	0.520848	2.04652
16.87	0.534423	2.09986
16.88	0.530606	2.08487
16.89	0.529878	2.082
16.9	0.520538	2.0453
16.91	0.51537	2.025
16.92	0.514926	2.02325
16.93	0.514217	2.02047
16.94	0.516822	2.0307
16.95	0.52531	2.06406
16.96	0.529837	2.08184
16.97	0.536279	2.10716
16.98	0.535221	2.103
16.99	0.530729	2.08535
17	0.537652	2.11255
17.01	0.55243	2.17062
17.02	0.542822	2.13286
17.03	0.532016	2.09041
17.04	0.505943	1.98796
17.05	0.492774	1.93622
17.06	0.501957	1.9723
17.07	0.504654	1.98289
17.08	0.499585	1.96298
17.09	0.511306	2.00903
17.1	0.505542	1.98638
17.11	0.491978	1.93309
17.12	0.497092	1.95318
17.13	0.483509	1.89981
17.14	0.480116	1.88648
17.15	0.487255	1.91453
17.16	0.499758	1.96366
17.17	0.506828	1.99144
17.18	0.50731	1.99333
17.19	0.497502	1.95479
17.2	0.487499	1.91549
17.21	0.476999	1.87423
17.22	0.484425	1.90341
17.23	0.479047	1.88228
17.24	0.490915	1.92891
17.25	0.487114	1.91397
17.26	0.498922	1.96037
17.27	0.501249	1.96951
17.28	0.502712	1.97526
17.29	0.521086	2.04746
17.3	0.51656	2.02968
17.31	0.503671	1.97903
17.32	0.507641	1.99463
17.33	0.508205	1.99685
17.34	0.506291	1.98933
17.35	0.501048	1.96873
17.36	0.498071	1.95703
17.37	0.488208	1.91827
17.38	0.493547	1.93925
17.39	0.493075	1.9374
17.4	0.501132	1.96905
17.41	0.508324	1.99731
17.42	0.499958	1.96444
17.43	0.496365	1.95032
17.44	0.494614	1.94344
17.45	0.504204	1.98113
17.46	0.510584	2.00619
17.47	0.511811	2.01101
17.48	0.522886	2.05453
17.49	0.507595	1.99445
17.5	0.488874	1.92089
17.51	0.498178	1.95745
17.52	0.511759	2.01081
17.53	0.510758	2.00688
17.54	0.506721	1.99101
17.55	0.503752	1.97935
17.56	0.514377	2.0211
17.57	0.504149	1.98091
17.58	0.500195	1.96537
17.59	0.501891	1.97204
17.6	0.494969	1.94484
17.61	0.491531	1.93133
17.62	0.496507	1.95088
17.63	0.502598	1.97481
17.64	0.490293	1.92647
17.65	0.500767	1.96762
17.66	0.501866	1.97194
17.67	0.498562	1.95896
17.68	0.507575	1.99437
17.69	0.507777	1.99517
17.7	0.50236	1.97388
17.71	0.503799	1.97953
17.72	0.506704	1.99095
17.73	0.512694	2.01449
17.74	0.481173	1.89063
17.75	0.403497	1.58543
17.76	0.370395	1.45536
17.77	0.344428	1.35333
17.78	0.335156	1.3169
17.79	0.325337	1.27832
17.8	0.32877	1.29181
17.81	0.337136	1.32468
17.82	0.360999	1.41844
17.83	0.343897	1.35125
17.84	0.348318	1.36862
17.85	0.34394	1.35141
17.86	0.344478	1.35353
17.87	0.346891	1.36301
17.88	0.348716	1.37018
17.89	0.341407	1.34146
17.9	0.363057	1.42653
17.91	0.363297	1.42747
17.92	0.365324	1.43544
17.93	0.382821	1.50419
17.94	0.388934	1.52821
17.95	0.389651	1.53102
17.96	0.372371	1.46313
17.97	0.408855	1.60648
17.98	0.403471	1.58532
17.99	0.406153	1.59586
18	0.445897	1.75202
18.01	0.41671	1.63734
18.02	0.42201	1.65817
18.03	0.446509	1.75443
18.04	0.450094	1.76852
18.05	0.447718	1.75918
18.06	0.428087	1.68205
18.07	0.405776	1.59438
18.08	0.408042	1.60328
18.09	0.425225	1.6708
18.1	0.412304	1.62003
18.11	0.415155	1.63123
18.12	0.411088	1.61525
18.13	0.41969	1.64905
18.14	0.403035	1.58361
18.15	0.401045	1.57579
18.16	0.393382	1.54568
18.17	0.392857	1.54362
18.18	0.388451	1.52631
18.19	0.396224	1.55685
18.2	0.392729	1.54312
18.21	0.396121	1.55644
18.22	0.392465	1.54208
18.23	0.379267	1.49022
18.24	0.383236	1.50582
18.25	0.368862	1.44934
18.26	0.378702	1.488
18.27	0.377767	1.48433
18.28	0.397039	1.56005
18.29	0.405186	1.59206
18.3	0.430515	1.69159
18.31	0.431777	1.69654
18.32	0.423062	1.6623
18.33	0.415628	1.63309
18.34	0.402001	1.57955
18.35	0.394755	1.55108
18.36	0.39692	1.55958
18.37	0.388636	1.52703
18.38	0.383718	1.50771
18.39	0.388271	1.5256
18.4	0.374557	1.47172
18.41	0.388536	1.52664
18.42	0.384043	1.50899
18.43	0.389239	1.5294
18.44	0.38206	1.5012
18.45	0.377471	1.48316
18.46	0.382895	1.50448
18.47	0.360702	1.41728
18.48	0.368331	1.44725
18.49	0.381174	1.49771
18.5	0.387396	1.52216
18.51	0.375619	1.47589
18.52	0.387585	1.5229
18.53	0.40341	1.58508
18.54	0.412489	1.62076
18.55	0.407129	1.5997
18.56	0.404948	1.59113
18.57	0.415824	1.63386
18.58	0.397423	1.56156
18.59	0.399552	1.56993
18.6	0.401371	1.57707
18.61	0.39478	1.55117
18.62	0.407072	1.59947
18.63	0.410618	1.61341
18.64	0.42807	1.68198
18.65	0.434401	1.70686
18.66	0.414288	1.62783
18.67	0.410219	1.61184
18.68	0.410397	1.61254
18.69	0.411711	1.6177
18.7	0.402461	1.58136
18.71	0.399789	1.57086
18.72	0.401817	1.57882
18.73	0.406545	1.5974
18.74	0.420223	1.65115
18.75	0.396768	1.55899
18.76	0.404869	1.59082
18.77	0.383331	1.50619
18.78	0.384814	1.51202
18.79	0.419553	1.64851
18.8	0.408924	1.60675
18.81	0.391862	1.53971
18.82	0.392655	1.54283
18.83	0.412107	1.61926
18.84	0.422483	1.66003
18.85	0.435442	1.71094
18.86	0.432369	1.69887
18.87	0.44323	1.74155
18.88	0.419296	1.6475
18.89	0.417884	1.64196
18.9	0.425156	1.67053
18.91	0.411443	1.61665
18.92	0.402533	1.58164
18.93	0.384933	1.51248
18.94	0.386962	1.52046
18.95	0.382274	1.50204
18.96	0.383129	1.5054
18.97	0.351366	1.38059
18.98	0.351191	1.3799
18.99	0.354453	1.39272
19	0.343495	1.34966
19.01	0.292367	1.14877
19.02	0.292934	1.151
19.03	0.272145	1.06932
19.04	0.229198	0.900568
19.05	0.225672	0.886714
19.06	0.203183	0.79835
19.07	0.197853	0.777407
19.08	0.167857	0.659546
19.09	0.168983	0.66397
19.1	0.162302	0.637719
19.11	0.162915	0.640128
19.12	0.178136	0.699935
19.13	0.186061	0.731074
19.14	0.175889	0.691106
19.15	0.191639	0.752991
19.16	0.17946	0.705137
19.17	0.18583	0.730166
19.18	0.177275	0.696551
19.19	0.194113	0.762712
19.2	0.205763	0.808487
19.21	0.218648	0.859115
19.22	0.192695	0.75714
19.23	0.195722	0.769034
19.24	0.20203	0.793819
19.25	0.205396	0.807045
19.26	0.228528	0.897935
19.27	0.237163	0.931864
19.28	0.26653	1.04725
19.29	0.271281	1.06592
19.3	0.268086	1.05337
19.31	0.274448	1.07837
19.32	0.261773	1.02856
19.33	0.280637	1.10268
19.34	0.31786	1.24894
19.35	0.341624	1.34231
19.36	0.324566	1.27529
19.37	0.329982	1.29657
19.38	0.296922	1.16667
19.39	0.329411	1.29433
19.4	0.302093	1.18699
19.41	0.300643	1.18129
19.42	0.302934	1.19029
19.43	0.340315	1.33717
19.44	0.345731	1.35845
19.45	0.329231	1.29362
19.46	0.308175	1.21089
19.47	0.344648	1.3542
19.48	0.340948	1.33966
19.49	0.341181	1.34057
19.5	0.329789	1.29581
19.51	0.2997	1.17759
19.52	0.302372	1.18808
19.53	0.309611	1.21653
19.54	0.30511	1.19884
19.55	0.320813	1.26054
19.56	0.330368	1.29809
19.57	0.316504	1.24361
19.58	0.343833	1.35099
19.59	0.328764	1.29178
19.6	0.342836	1.34708
19.61	0.323103	1.26954
19.62	0.300764	1.18177
19.63	0.285914	1.12342
19.64	0.275002	1.08054
19.65	0.264016	1.03737
19.66	0.239525	0.941145
19.67	0.250465	0.984131
19.68	0.236769	0.930316
19.69	0.251001	0.986237
19.7	0.266368	1.04662
19.71	0.268234	1.05395
19.72	0.281162	1.10475
19.73	0.274738	1.0795
19.74	0.304511	1.19649
19.75	0.316861	1.24501
19.76	0.311066	1.22225
19.77	0.292396	1.14889
19.78	0.301883	1.18616
19.79	0.337149	1.32473
19.8	0.328126	1.28928
19.81	0.342866	1.34719
19.82	0.31114	1.22254
19.83	0.318598	1.25184
19.84	0.325429	1.27868
19.85	0.315984	1.24157
19.86	0.311372	1.22345
19.87	0.33029	1.29778
19.88	0.333274	1.3095
19.89	0.349962	1.37508
19.9	0.359056	1.41081
19.91	0.383455	1.50668
19.92	0.389964	1.53225
19.93	0.376716	1.4802
19.94	0.38955	1.53062
19.95	0.402604	1.58192
19.96	0.386267	1.51773
19.97	0.384666	1.51144
[truncated: 4,003 more rows]

## Sheet: Fig 4C
Attached			Detached
Duration [s]	Bin Center	Frequency	Duration [s]	Bin Center	Frequency
5.1	0	0.2	7.5	0	0.181818
19.45	10	0.466667	12	10	0.727273
5.6	20	0.266667	6.7	20	0.0909091
1.2	30	0	11.2	30	0
10.5	40	0	12.1	40	0
18.75	50	0.0666667	4.8	50	0
6.5	60	0	2.3	60	0
45.1	70	0	9.7	70	0
5.2	80	0	14.8	80	0
4.36			13.3	90	0
11.8			20.6
3.06
22.9
21.6
11.88
