# Supplementary material for: Bacteria-on-a-bead: probing the hydrodynamic interplay of dynamic cell appendages during cell separation
Source: Commun Biol. 2022 Oct 14;5:1093. doi: 10.1038/s42003-022-04026-z (PMC9568603; doi:10.1038/s42003-022-04026-z)
Supplement: Supplementary file 9 — Supplementary Data 2 [file 42003_2022_4026_MOESM9_ESM.xlsx]

## Sheet: SI Fig 1
Time [h]	Amino			Carboxy			Polystyrene
2	0.02	0.15		0.65	0.42		0.25	0.12
4	0.14	0.05		0.56	0.87		0.3	0.33
6	0.04	0.18	0.18	0.8	0.65	0.73	0.58	0.3	0.59
8	0.28	0.24	0.17	1.07	0.93		0.33	0.36	0.52

## Sheet: SI Fig 2
Activity [s]	Rotation [s]
41.98	16.78
174.8	12
81.8	1.96
178
93
41
47.9
77.96
77.96
183.4

## Sheet: SI Fig 3
Bead Position			Cell Position
Time [s]	Bead position [μm]		Time [s]	Cell position [μm]
0.013333	0.065272		0	2.84
0.026667	0.061419		0.62	2.38
0.04	0.080748		1.31	2.89
0.053333	0.048429		2.08	2.43
0.066667	0.035054		2.62	2.86
0.08	0.032715		2.85	2.48
0.093333	0.030591		3.15	2.79
0.106667	0.042742		3.38	2.48
0.12	0.03319		4.15	2.74
0.133333	0.038553		4.31	2.51
0.146667	0.035716		5	2.94
0.16	0.062924		5.08	2.69
0.173333	0.057318		5.69	2.99
0.186667	0.04306		6.15	2.63
0.2	0.056354		6.77	2.79
0.213333	0.04751		6.92	2.53
0.226667	0.042287		7.31	2.63
0.24	0.040005		7.54	2.61
0.253333	0.048273		7.77	2.58
0.266667	0.044103		8	2.76
0.28	0.012476		8.15	2.69
0.293333	0.046422		8.23	2.48
0.306667	0.070419		8.54	2.69
0.32	0.080385		8.77	2.69
0.333333	0.078508		9	2.48
0.346667	0.100183		9.15	2.79
0.36	0.062611		9.46	2.79
0.373333	0.056218		9.54	2.58
0.386667	0.060526		9.69	2.91
0.4	0.044105		10	2.91
0.413333	0.062205		10.23	2.53
0.426667	0.099024		10.38	2.94
0.44	0.055406		10.77	2.33
0.453333	0.025605		10.92	2.84
0.466667	0.020159		11.23	2.71
0.48	0.014551		11.38	2.51
0.493333	0.025104		11.92	2.71
0.506667	0.013943		12	2.41
0.52	0.021324		12.31	2.58
0.533333	0.081052		12.38	2.41
0.546667	0.085793		12.77	2.74
0.56	0.040066		13	2.56
0.573333	0.049725		13.15	2.84
0.586667	0.059631		13.46	2.86
0.6	0.0563		13.85	2.86
0.613333	0.059327		14.15	2.61
0.626667	0.036929		14.46	2.81
0.64	0.054554		15	2.63
0.653333	0.060993		15.23	2.43
0.666667	0.075838		15.46	2.71
0.68	0.1016		15.69	2.53
0.693333	0.114129		16.15	2.74
0.706667	0.093309		16.38	2.81
0.72	0.076215		16.54	2.53
0.733333	0.088821		16.92	2.66
0.746667	0.07189		17.46	2.74
0.76	0.073632		17.69	2.81
0.773333	0.045438		17.92	2.53
0.786667	0.045858		18.15	2.79
0.8	0.046755		18.38	2.71
0.813333	0.053492		18.46	2.91
0.826667	0.040936		18.61	2.56
0.84	0.068499		18.92	2.71
0.853333	0.063331		19.08	2.53
0.866667	0.06725		19.31	2.71
0.88	0.080111		19.38	2.53
0.893333	0.074715		19.85	2.76
0.906667	0.060918		19.92	2.43
0.92	0.065392		20.23	2.74
0.933333	0.065354		20.54	2.31
0.946667	0.067787		20.61	2.53
0.96	0.066232		20.77	2.63
0.973333	0.068334		20.85	2.79
0.986667	0.076877		20.92	2.63
1	0.065689		21.15	2.69
1.01333	0.086107		21.23	2.38
1.02667	0.080523		21.38	2.74
1.04	0.04592		21.77	2.81
1.05333	0.073247		21.85	2.63
1.06667	0.045854		22.15	2.48
1.08	0.078844		22.31	2.66
1.09333	0.047224		22.69	2.74
1.10667	0.033412		22.77	2.81
1.12	0.01942		23.08	2.89
1.13333	0.009606		23.15	2.74
1.14667	0.046853		23.46	2.79
1.16	0.079375		23.61	2.71
1.17333	0.104502		23.77	2.69
1.18667	0.131228		23.85	2.46
1.2	0.107955		24	2.66
1.21333	0.090737		24.23	2.74
1.22667	0.087329		24.31	2.69
1.24	0.105244		24.38	2.53
1.25333	0.065856		24.54	2.74
1.26667	0.041425		24.92	2.74
1.28	0.066496		25.08	2.86
1.29333	0.062843		25.31	2.79
1.30667	0.06763		25.54	2.89
1.32	0.050129		25.77	2.94
1.33333	0.020777		26.08	3.09
1.34667	0.041325		26.23	3.01
1.36	0.058856		26.31	2.86
1.37333	0.04844		26.61	2.76
1.38667	0.045052		26.69	2.96
1.4	0.024003		26.92	2.79
1.41333	0.044177		27.23	2.96
1.42667	0.053074		27.31	2.74
1.44	0.01603		27.38	2.69
1.45333	0.018694		27.61	2.89
1.46667	0.04554		27.69	2.71
1.48	0.059075		27.85	2.58
1.49333	0.050635		28	2.53
1.50667	0.034882		28.08	2.91
1.52	0.036465
1.53333	0.060348
1.54667	0.059833
1.56	0.047513
1.57333	0.070273
1.58667	0.044554
1.6	0.047678
1.61333	0.082498
1.62667	0.082071
1.64	0.063107
1.65333	0.096129
1.66667	0.102254
1.68	0.080654
1.69333	0.04457
1.70667	0.055644
1.72	0.082965
1.73333	0.075937
1.74667	0.078436
1.76	0.077769
1.77333	0.088175
1.78667	0.093984
1.8	0.060314
1.81333	0.047406
1.82667	0.079985
1.84	0.072386
1.85333	0.097499
1.86667	0.074012
1.88	0.081364
1.89333	0.073026
1.90667	0.108927
1.92	0.059342
1.93333	0.044454
1.94667	0.04232
1.96	0.058821
1.97333	0.058517
1.98667	0.088954
2	0.061602
2.01333	0.074003
2.02667	0.119272
2.04	0.107691
2.05333	0.087905
2.06667	0.10473
2.08	0.086865
2.09333	0.074514
2.10667	0.069219
2.12	0.070151
2.13333	0.065185
2.14667	0.076986
2.16	0.072527
2.17333	0.070058
2.18667	0.048335
2.2	0.059838
2.21333	0.050478
2.22667	0.073398
2.24	0.022912
2.25333	0.017755
2.26667	0.029332
2.28	0.067388
2.29333	0.063777
2.30667	0.074315
2.32	0.062
2.33333	0.084722
2.34667	0.072115
2.36	0.049536
2.37333	0.044415
2.38667	0.042131
2.4	0.038216
2.41333	0.052022
2.42667	0.041754
2.44	0.039963
2.45333	0.041585
2.46667	0.057447
2.48	0.076702
2.49333	0.04406
2.50667	0.036558
2.52	0.034321
2.53333	0.050771
2.54667	0.097168
2.56	0.088736
2.57333	0.074922
2.58667	0.06956
2.6	0.048894
2.61333	0.036915
2.62667	0.022725
2.64	0.029107
2.65333	0.041487
2.66667	0.026235
2.68	0.059855
2.69333	0.041974
2.70667	0.044023
2.72	0.039846
2.73333	0.028137
2.74667	0.027198
2.76	0.012502
2.77333	0.013976
2.78667	0.012496
2.8	0.035205
2.81333	0.039003
2.82667	0.023742
2.84	0.014149
2.85333	0.037392
2.86667	0.009129
2.88	0.038623
2.89333	0.053671
2.90667	0.034058
2.92	0.01935
2.93333	0.014714
2.94667	0.018669
2.96	0.007436
2.97333	0.02385
2.98667	0.018048
3	0.018973
3.01333	0.064735
3.02667	0.04814
3.04	0.033057
3.05333	0.012614
3.06667	0.01001
3.08	0.017617
3.09333	0.035391
3.10667	0.063802
3.12	0.05346
3.13333	0.04612
3.14667	0.039547
3.16	0.063968
3.17333	0.09698
3.18667	0.074711
3.2	0.078365
3.21333	0.090118
3.22667	0.058282
3.24	0.059888
3.25333	0.063483
3.26667	0.052481
3.28	0.040663
3.29333	0.042217
3.30667	0.030035
3.32	0.024575
3.33333	0.033839
3.34667	0.037806
3.36	0.025297
3.37333	0.040434
3.38667	0.065744
3.4	0.048323
3.41333	0.052724
3.42667	0.041761
3.44	0.0696
3.45333	0.042327
3.46667	0.059463
3.48	0.078585
3.49333	0.075404
3.50667	0.076893
3.52	0.073717
3.53333	0.092578
3.54667	0.0802
3.56	0.063944
3.57333	0.060916
3.58667	0.069903
3.6	0.091632
3.61333	0.075325
3.62667	0.074139
3.64	0.08268
3.65333	0.096536
3.66667	0.089261
3.68	0.074748
3.69333	0.044525
3.70667	0.035019
3.72	0.07186
3.73333	0.076785
3.74667	0.068508
3.76	0.069034
3.77333	0.051408
3.78667	0.032376
3.8	0.053189
3.81333	0.071838
3.82667	0.042033
3.84	0.016503
3.85333	0.013947
3.86667	0.014043
3.88	0.024172
3.89333	0.021393
3.90667	0.016569
3.92	0.010466
3.93333	0.006148
3.94667	0.008434
3.96	0.029265
3.97333	0.054938
3.98667	0.074402
4	0.090771
4.01333	0.077498
4.02667	0.058636
4.04	0.086032
4.05333	0.043368
4.06667	0.046147
4.08	0.048323
4.09333	0.038551
4.10667	0.042122
4.12	0.041857
4.13333	0.084762
4.14667	0.052904
4.16	0.038752
4.17333	0.046632
4.18667	0.040907
4.2	0.031019
4.21333	0.052185
4.22667	0.043258
4.24	0.055659
4.25333	0.086748
4.26667	0.09484
4.28	0.073567
4.29333	0.07633
4.30667	0.083637
4.32	0.049381
4.33333	0.073794
4.34667	0.037469
4.36	0.046089
4.37333	0.0483
4.38667	0.04597
4.4	0.044843
4.41333	0.035302
4.42667	0.053974
4.44	0.053113
4.45333	0.062039
4.46667	0.054152
4.48	0.054488
4.49333	0.035799
4.50667	0.057273
4.52	0.051129
4.53333	0.051827
4.54667	0.0661
4.56	0.022598
4.57333	0.01635
4.58667	0.02349
4.6	0.034717
4.61333	0.037266
4.62667	0.036528
4.64	0.024568
4.65333	0.04132
4.66667	0.121516
4.68	0.054383
4.69333	0.044415
4.70667	0.051816
4.72	0.061809
4.73333	0.048407
4.74667	0.089995
4.76	0.095416
4.77333	0.09515
4.78667	0.081721
4.8	0.048865
4.81333	0.066746
4.82667	0.047626
4.84	0.077064
4.85333	0.058212
4.86667	0.080404
4.88	0.074911
4.89333	0.098361
4.90667	0.112866
4.92	0.144685
4.93333	0.114517
4.94667	0.087758
4.96	0.077436
4.97333	0.05059
4.98667	0.034081
5	0.029183
5.01333	0.02655
5.02667	0.037285
5.04	0.042271
5.05333	0.023419
5.06667	0.038012
5.08	0.056059
5.09333	0.05805
5.10667	0.087328
5.12	0.057287
5.13333	0.032088
5.14667	0.050771
5.16	0.048663
5.17333	0.047794
5.18667	0.009616
5.2	0.015518
5.21333	0.040232
5.22667	0.074181
5.24	0.067464
5.25333	0.04658
5.26667	0.061083
5.28	0.047946
5.29333	0.05006
5.30667	0.050188
5.32	0.073245
5.33333	0.049758
5.34667	0.047296
5.36	0.045514
5.37333	0.036279
5.38667	0.051753
5.4	0.031032
5.41333	0.08378
5.42667	0.11042
5.44	0.111212
5.45333	0.09091
5.46667	0.058252
5.48	0.04994
5.49333	0.061644
5.50667	0.056708
5.52	0.057707
5.53333	0.063657
5.54667	0.091459
5.56	0.077058
5.57333	0.090895
5.58667	0.101936
5.6	0.068062
5.61333	0.061146
5.62667	0.039454
5.64	0.066391
5.65333	0.052506
5.66667	0.078265
5.68	0.143636
5.69333	0.088544
5.70667	0.057705
5.72	0.038974
5.73333	0.057991
5.74667	0.045849
5.76	0.070105
5.77333	0.056598
5.78667	0.048303
5.8	0.068068
5.81333	0.056963
5.82667	0.026055
5.84	0.011571
5.85333	0.020124
5.86667	0.041702
5.88	0.049329
5.89333	0.033348
5.90667	0.069021
5.92	0.070964
5.93333	0.064732
5.94667	0.05782
5.96	0.048376
5.97333	0.062897
5.98667	0.063647
6	0.054677
6.01333	0.02549
6.02667	0.03203
6.04	0.050322
6.05333	0.088914
6.06667	0.101743
6.08	0.110717
6.09333	0.122039
6.10667	0.092184
6.12	0.076762
6.13333	0.098664
6.14667	0.105945
6.16	0.076957
6.17333	0.044684
6.18667	0.054892
6.2	0.04703
6.21333	0.026044
6.22667	0.042663
6.24	0.065294
6.25333	0.090237
6.26667	0.104054
6.28	0.072557
6.29333	0.092627
6.30667	0.08747
6.32	0.099535
6.33333	0.088742
6.34667	0.074479
6.36	0.060343
6.37333	0.088256
6.38667	0.048947
6.4	0.05184
6.41333	0.063084
6.42667	0.051594
6.44	0.017911
6.45333	0.043399
6.46667	0.040595
6.48	0.063904
6.49333	0.07711
6.50667	0.089641
6.52	0.108034
6.53333	0.099199
6.54667	0.094084
6.56	0.070323
6.57333	0.044384
6.58667	0.043146
6.6	0.02888
6.61333	0.056511
6.62667	0.052051
6.64	0.07209
6.65333	0.08712
6.66667	0.096378
6.68	0.047077
6.69333	0.073759
6.70667	0.066633
6.72	0.058581
6.73333	0.047071
6.74667	0.048927
6.76	0.055992
6.77333	0.040821
6.78667	0.073823
6.8	0.049236
6.81333	0.071345
6.82667	0.072584
6.84	0.072583
6.85333	0.077371
6.86667	0.059981
6.88	0.035616
6.89333	0.014517
6.90667	0.02817
6.92	0.061108
6.93333	0.062449
6.94667	0.078942
6.96	0.08155
6.97333	0.063407
6.98667	0.07242
7	0.05729
7.01333	0.089581
7.02667	0.081595
7.04	0.083999
7.05333	0.075225
7.06667	0.107262
7.08	0.097419
7.09333	0.087428
7.10667	0.097451
7.12	0.087761
7.13333	0.084546
7.14667	0.065595
7.16	0.044447
7.17333	0.066964
7.18667	0.054013
7.2	0.049642
7.21333	0.080878
7.22667	0.0722
7.24	0.032356
7.25333	0.056572
7.26667	0.049719
7.28	0.055569
7.29333	0.054519
7.30667	0.056455
7.32	0.086325
7.33333	0.071632
7.34667	0.067569
7.36	0.061016
7.37333	0.07923
7.38667	0.103913
7.4	0.094544
7.41333	0.090464
7.42667	0.061792
7.44	0.071737
7.45333	0.097557
7.46667	0.069335
7.48	0.062652
7.49333	0.054675
7.50667	0.054275
7.52	0.072486
7.53333	0.0619
7.54667	0.094096
7.56	0.110947
7.57333	0.116808
7.58667	0.085365
7.6	0.052308
7.61333	0.055442
7.62667	0.03706
7.64	0.033478
7.65333	0.06561
7.66667	0.08965
7.68	0.07569
7.69333	0.048687
7.70667	0.045396
7.72	0.045677
7.73333	0.084624
7.74667	0.109837
7.76	0.115255
7.77333	0.098387
7.78667	0.100877
7.8	0.105668
7.81333	0.116808
7.82667	0.098925
7.84	0.102982
7.85333	0.123587
7.86667	0.119213
7.88	0.101822
7.89333	0.103982
7.90667	0.07845
7.92	0.082668
7.93333	0.078102
7.94667	0.093877
7.96	0.114163
7.97333	0.105219
7.98667	0.105955
8	0.088673
8.01333	0.105099
8.02667	0.094179
8.04	0.073253
8.05333	0.072783
8.06667	0.063678
8.08	0.06888
8.09333	0.037649
8.10667	0.005366
8.12	0.013688
8.13333	0.014399
8.14667	0.026791
8.16	0.010306
8.17333	0.031851
8.18667	0.020785
8.2	0.025065
8.21333	0.039379
8.22667	0.05332
8.24	0.057745
8.25333	0.070651
8.26667	0.0526
8.28	0.047409
8.29333	0.035245
8.30667	0.024346
8.32	0.02925
8.33333	0.04234
8.34667	0.064487
8.36	0.075903
8.37333	0.095614
8.38667	0.078848
8.4	0.074448
8.41333	0.065534
8.42667	0.060203
8.44	0.013084
8.45333	0.036875
8.46667	0.038299
8.48	0.04315
8.49333	0.049491
8.50667	0.046034
8.52	0.026413
8.53333	0.020425
8.54667	0.040642
8.56	0.075085
8.57333	0.081032
8.58667	0.050575
8.6	0.116699
8.61333	0.135877
8.62667	0.126139
8.64	0.12688
8.65333	0.125528
8.66667	0.123734
8.68	0.071071
8.69333	0.044437
8.70667	0.050802
8.72	0.042414
8.73333	0.041386
8.74667	0.078399
8.76	0.10507
8.77333	0.119793
8.78667	0.071333
8.8	0.072567
8.81333	0.077923
8.82667	0.101203
8.84	0.106797
8.85333	0.104342
8.86667	0.098451
8.88	0.088441
8.89333	0.07429
8.90667	0.077436
8.92	0.052697
8.93333	0.0327
8.94667	0.066048
8.96	0.076261
8.97333	0.04658
8.98667	0.048288
9	0.046242
9.01333	0.029548
9.02667	0.02933
9.04	0.031628
9.05333	0.026902
9.06667	0.045757
9.08	0.054563
9.09333	0.032643
9.10667	0.019001
9.12	0.026012
9.13333	0.028734
9.14667	0.003463
9.16	0.05712
9.17333	0.065404
9.18667	0.045559
9.2	0.046216
9.21333	0.066138
9.22667	0.045507
9.24	0.067179
9.25333	0.05314
9.26667	0.020893
9.28	0.04342
9.29333	0.042549
9.30667	0.03941
9.32	0.044042
9.33333	0.033791
9.34667	0.032543
9.36	0.037798
9.37333	0.024393
9.38667	0.012672
9.4	0.035209
9.41333	0.020798
9.42667	0.03453
9.44	0.054933
9.45333	0.037276
9.46667	0.046807
9.48	0.036096
9.49333	0.030968
9.50667	0.015819
9.52	0.018587
9.53333	0.032848
9.54667	0.027786
9.56	0.034971
9.57333	0.030633
9.58667	0.047452
9.6	0.060122
9.61333	0.061813
9.62667	0.053474
9.64	0.056218
9.65333	0.03695
9.66667	0.058162
9.68	0.040478
9.69333	0.045426
9.70667	0.023844
9.72	0.029484
9.73333	0.014205
9.74667	0.031037
9.76	0.053816
9.77333	0.030613
9.78667	0.015551
9.8	0.0309
9.81333	0.02321
9.82667	0.014769
9.84	0.014153
9.85333	0.009085
9.86667	0.036017
9.88	0.028198
9.89333	0.029591
9.90667	0.019151
9.92	0.022069
9.93333	0.024635
9.94667	0.021921
9.96	0.055908
9.97333	0.04305
9.98667	0.018912
10	0.012951
10.0133	0.012756
10.0267	0.040861
10.04	0.047413
10.0533	0.039323
10.0667	0.041991
10.08	0.065788
10.0933	0.069495
10.1067	0.051765
10.12	0.073845
10.1333	0.087551
10.1467	0.061373
10.16	0.046514
10.1733	0.036849
10.1867	0.038713
10.2	0.021489
10.2133	0.03701
10.2267	0.044106
10.24	0.061549
10.2533	0.043299
10.2667	0.061865
10.28	0.058693
10.2933	0.06508
10.3067	0.03961
10.32	0.043698
10.3333	0.038006
10.3467	0.047842
10.36	0.00808
10.3733	0.043125
10.3867	0.022993
10.4	0.050857
10.4133	0.068436
10.4267	0.074759
10.44	0.041256
10.4533	0.053997
10.4667	0.044627
10.48	0.079391
10.4933	0.078189
10.5067	0.047986
10.52	0.041219
10.5333	0.049233
10.5467	0.054476
10.56	0.075304
10.5733	0.063512
10.5867	0.046538
10.6	0.027889
10.6133	0.04597
10.6267	0.049981
10.64	0.053597
10.6533	0.051556
10.6667	0.070729
10.68	0.070873
10.6933	0.092317
10.7067	0.074866
10.72	0.065175
10.7333	0.053014
10.7467	0.038964
10.76	0.034083
10.7733	0.015488
10.7867	0.01168
10.8	0.022232
10.8133	0.037269
10.8267	0.046249
10.84	0.065252
10.8533	0.067832
10.8667	0.066429
10.88	0.046181
10.8933	0.05505
10.9067	0.046947
10.92	0.087378
10.9333	0.104394
10.9467	0.070279
10.96	0.056428
10.9733	0.051383
10.9867	0.073631
11	0.049819
11.0133	0.045209
11.0267	0.038684
11.04	0.045876
11.0533	0.01514
11.0667	0.013488
11.08	0.015714
11.0933	0.012187
11.1067	0.032363
11.12	0.020268
11.1333	0.03386
11.1467	0.062554
11.16	0.058748
11.1733	0.063323
11.1867	0.04351
11.2	0.058645
11.2133	0.059178
11.2267	0.081071
11.24	0.120542
11.2533	0.132101
11.2667	0.106596
11.28	0.086341
11.2933	0.117143
11.3067	0.092491
11.32	0.102736
11.3333	0.077625
11.3467	0.048426
11.36	0.040702
11.3733	0.034475
11.3867	0.013546
11.4	0.040696
11.4133	0.042092
11.4267	0.063635
11.44	0.076092
11.4533	0.060019
11.4667	0.03944
11.48	0.019539
11.4933	0.03485
11.5067	0.039373
11.52	0.03069
11.5333	0.028132
11.5467	0.041504
11.56	0.053834
11.5733	0.037315
11.5867	0.044505
11.6	0.032598
11.6133	0.029641
11.6267	0.033017
11.64	0.043129
11.6533	0.056878
11.6667	0.037556
11.68	0.036973
11.6933	0.005913
11.7067	0.030674
11.72	0.033347
11.7333	0.015483
11.7467	0.030205
11.76	0.057753
11.7733	0.053899
11.7867	0.068624
11.8	0.097924
11.8133	0.070212
11.8267	0.059617
11.84	0.023116
11.8533	0.021847
11.8667	0.009316
11.88	0.010915
11.8933	0.018638
11.9067	0.008427
11.92	0.036437
11.9333	0.017571
11.9467	0.017995
11.96	0.033331
11.9733	0.03692
11.9867	0.013154
12	0.013135
12.0133	0.035161
12.0267	0.005918
12.04	0.022936
12.0533	0.02627
12.0667	0.011608
12.08	0.022459
12.0933	0.034092
12.1067	0.063906
12.12	0.087283
12.1333	0.077036
12.1467	0.053922
12.16	0.07718
12.1733	0.088027
12.1867	0.068002
12.2	0.064598
12.2133	0.045411
12.2267	0.040192
12.24	0.022731
12.2533	0.029061
12.2667	0.033073
12.28	0.063991
12.2933	0.052497
12.3067	0.048926
12.32	0.039461
12.3333	0.042154
12.3467	0.04898
12.36	0.05076
12.3733	0.074557
12.3867	0.075822
12.4	0.089954
12.4133	0.118336
12.4267	0.105662
12.44	0.074991
12.4533	0.086273
12.4667	0.089466
12.48	0.066322
12.4933	0.045881
12.5067	0.067929
12.52	0.052651
12.5333	0.039891
12.5467	0.057735
12.56	0.03061
12.5733	0.043539
12.5867	0.070338
12.6	0.046896
12.6133	0.04589
12.6267	0.047899
12.64	0.019467
12.6533	0.022765
12.6667	0.044597
12.68	0.052617
12.6933	0.067079
12.7067	0.06933
12.72	0.075752
12.7333	0.050281
12.7467	0.073265
12.76	0.065423
12.7733	0.06138
12.7867	0.059761
12.8	0.040069
12.8133	0.025578
12.8267	0.057045
12.84	0.022466
12.8533	0.031657
12.8667	0.032129
12.88	0.032027
12.8933	0.027172
12.9067	0.030973
12.92	0.049508
12.9333	0.049376
12.9467	0.002174
12.96	0.036292
12.9733	0.041871
12.9867	0.023423
13	0.016488
13.0133	0.049848
13.0267	0.06391
13.04	0.07305
13.0533	0.068229
13.0667	0.04841
13.08	0.046074
13.0933	0.044954
13.1067	0.020574
13.12	0.025309
13.1333	0.017706
13.1467	0.034706
13.16	0.048775
13.1733	0.065968
13.1867	0.043414
13.2	0.029244
13.2133	0.016785
13.2267	0.029806
13.24	0.009163
13.2533	0.023788
13.2667	0.037647
13.28	0.085294
13.2933	0.053151
13.3067	0.042186
13.32	0.051028
13.3333	0.043611
13.3467	0.052769
13.36	0.022149
13.3733	0.019173
13.3867	0.014306
13.4	0.023331
13.4133	0.029483
13.4267	0.040397
13.44	0.056062
13.4533	0.046395
13.4667	0.055122
13.48	0.073096
13.4933	0.050268
13.5067	0.062319
13.52	0.084227
13.5333	0.084732
13.5467	0.040629
13.56	0.019649
13.5733	0.023424
13.5867	0.042768
13.6	0.019315
13.6133	0.062206
13.6267	0.022027
13.64	0.002831
13.6533	0.028377
13.6667	0.062479
13.68	0.048463
13.6933	0.054035
13.7067	0.045132
13.72	0.042577
13.7333	0.039671
13.7467	0.040763
13.76	0.049565
13.7733	0.043113
13.7867	0.085612
13.8	0.061944
13.8133	0.085401
13.8267	0.062132
13.84	0.095137
13.8533	0.054546
13.8667	0.045505
13.88	0.049247
13.8933	0.046525
13.9067	0.038142
13.92	0.0538
13.9333	0.047907
13.9467	0.06294
13.96	0.070173
13.9733	0.051024
13.9867	0.01313
14	0.014723
14.0133	0.014343
14.0267	0.032383
14.04	0.054705
14.0533	0.039851
14.0667	0.018992
14.08	0.006784
14.0933	0.034338
14.1067	0.056309
14.12	0.077694
14.1333	0.065997
14.1467	0.055051
14.16	0.043805
14.1733	0.037887
14.1867	0.046201
14.2	0.037055
14.2133	0.042665
14.2267	0.065874
14.24	0.088206
14.2533	0.063667
14.2667	0.068498
14.28	0.036757
14.2933	0.027966
14.3067	0.04587
14.32	0.051339
14.3333	0.050087
14.3467	0.091716
14.36	0.101521
14.3733	0.103313
14.3867	0.109412
14.4	0.108225
14.4133	0.124218
14.4267	0.059783
14.44	0.046806
14.4533	0.045058
14.4667	0.038121
14.48	0.021114
14.4933	0.036008
14.5067	0.046875
14.52	0.050343
14.5333	0.046933
14.5467	0.056858
14.56	0.056507
14.5733	0.011139
14.5867	0.024301
14.6	0.017944
14.6133	0.011523
14.6267	0.050887
14.64	0.046467
14.6533	0.04337
14.6667	0.045455
14.68	0.04731
14.6933	0.054781
14.7067	0.064131
14.72	0.046128
14.7333	0.026396
14.7467	0.041528
14.76	0.043334
14.7733	0.045317
14.7867	0.05288
14.8	0.060852
14.8133	0.0482
14.8267	0.041725
14.84	0.042637
14.8533	0.073059
14.8667	0.090784
14.88	0.067606
14.8933	0.061578
14.9067	0.084336
14.92	0.107258
14.9333	0.115962
14.9467	0.112444
14.96	0.07981
14.9733	0.092739
14.9867	0.089569
15	0.065522
15.0133	0.092837
15.0267	0.079006
15.04	0.060897
15.0533	0.073188
15.0667	0.101275
15.08	0.095998
15.0933	0.075153
15.1067	0.083408
15.12	0.048948
15.1333	0.025654
15.1467	0.027645
15.16	0.026978
15.1733	0.038837
15.1867	0.033328
15.2	0.044933
15.2133	0.035935
15.2267	0.047805
15.24	0.054835
15.2533	0.061714
15.2667	0.09012
15.28	0.050852
15.2933	0.016334
15.3067	0.011191
15.32	0.028428
15.3333	0.00358
15.3467	0.036677
15.36	0.024671
15.3733	0.020353
15.3867	0.039349
15.4	0.034572
15.4133	0.065661
15.4267	0.091334
15.44	0.045413
15.4533	0.055232
15.4667	0.080775
15.48	0.080296
15.4933	0.037728
15.5067	0.055498
15.52	0.057614
15.5333	0.086278
15.5467	0.113149
15.56	0.089029
15.5733	0.119691
15.5867	0.102364
15.6	0.065557
15.6133	0.068974
15.6267	0.038743
15.64	0.029699
15.6533	0.037989
15.6667	0.044339
15.68	0.018587
15.6933	0.008922
15.7067	0.037226
15.72	0.03703
15.7333	0.031973
15.7467	0.017702
15.76	0.005869
15.7733	0.027804
15.7867	0.029481
15.8	0.034149
15.8133	0.031343
15.8267	0.037357
15.84	0.059275
15.8533	0.083463
15.8667	0.069154
15.88	0.049243
15.8933	0.04072
15.9067	0.070277
15.92	0.052312
15.9333	0.052913
15.9467	0.005789
15.96	0.028129
15.9733	0.047754
15.9867	0.044965
16	0.028138
16.0133	0.032131
16.0267	0.011541
16.04	0.02181
16.0533	0.042374
16.0667	0.043327
16.08	0.014368
16.0933	0.025836
16.1067	0.004931
16.12	0.03507
16.1333	0.003463
16.1467	0.041699
16.16	0.030232
16.1733	0.011292
16.1867	0.011603
16.2	0.017261
16.2133	0.028001
16.2267	0.038
16.24	0.046027
16.2533	0.047514
16.2667	0.060927
16.28	0.06125
16.2933	0.054229
16.3067	0.084723
16.32	0.105015
16.3333	0.05536
16.3467	0.036763
16.36	0.027146
16.3733	0.043229
16.3867	0.053334
16.4	0.049925
16.4133	0.043706
16.4267	0.071475
16.44	0.089176
16.4533	0.088965
16.4667	0.085616
16.48	0.093796
16.4933	0.091801
16.5067	0.07684
16.52	0.077137
16.5333	0.089873
16.5467	0.086961
16.56	0.072385
16.5733	0.087572
16.5867	0.085419
16.6	0.071143
16.6133	0.062576
16.6267	0.060984
16.64	0.076753
16.6533	0.094545
16.6667	0.084052
16.68	0.079142
16.6933	0.083744
16.7067	0.058732
16.72	0.036496
16.7333	0.053335
16.7467	0.065513
16.76	0.099765
16.7733	0.077496
16.7867	0.064704
16.8	0.07236
16.8133	0.083697
16.8267	0.086961
16.84	0.097826
16.8533	0.097578
16.8667	0.084344
16.88	0.077141
16.8933	0.063304
16.9067	0.079167
16.92	0.086578
16.9333	0.088316
16.9467	0.086572
16.96	0.085866
16.9733	0.076428
16.9867	0.052712
17	0.024965
17.0133	0.041929
17.0267	0.02869
17.04	0.044538
17.0533	0.043836
17.0667	0.05606
17.08	0.078837
17.0933	0.076783
17.1067	0.079143
17.12	0.106234
17.1333	0.103399
17.1467	0.085659
17.16	0.052228
17.1733	0.055516
17.1867	0.048026
17.2	0.028502
17.2133	0.016439
17.2267	0.024977
17.24	0.02445
17.2533	0.051579
17.2667	0.087844
17.28	0.073684
17.2933	0.072799
17.3067	0.08069
17.32	0.098332
17.3333	0.116189
17.3467	0.113329
17.36	0.119217
17.3733	0.100099
17.3867	0.070642
17.4	0.064671
17.4133	0.035829
17.4267	0.025906
17.44	0.019904
17.4533	0.050589
17.4667	0.030242
17.48	0.029901
17.4933	0.039935
17.5067	0.045131
17.52	0.075601
17.5333	0.044508
17.5467	0.052855
17.56	0.042764
17.5733	0.038264
17.5867	0.035552
17.6	0.039465
17.6133	0.042803
17.6267	0.025962
17.64	0.012739
17.6533	0.011444
17.6667	0.043371
17.68	0.027118
17.6933	0.018534
17.7067	0.012629
17.72	0.009671
17.7333	0.023199
17.7467	0.044447
17.76	0.052805
17.7733	0.046471
17.7867	0.033372
17.8	0.03456
17.8133	0.020224
17.8267	0.046607
17.84	0.055348
17.8533	0.065426
17.8667	0.033814
17.88	0.04455
17.8933	0.043736
17.9067	0.034892
17.92	0.041775
17.9333	0.029759
17.9467	0.041395
17.96	0.078529
17.9733	0.041024
17.9867	0.021505
18	0.030694
18.0133	0.041729
18.0267	0.03338
18.04	0.060117
18.0533	0.048928
18.0667	0.088886
18.08	0.09652
18.0933	0.040191
18.1067	0.042679
18.12	0.038834
18.1333	0.026704
18.1467	0.017778
18.16	0.006672
18.1733	0.048714
18.1867	0.040915
18.2	0.037389
18.2133	0.067922
18.2267	0.047416
18.24	0.040336
18.2533	0.042903
18.2667	0.054624
18.28	0.027952
18.2933	0.042864
18.3067	0.06235
18.32	0.070858
18.3333	0.044933
18.3467	0.033413
18.36	0.032788
18.3733	0.046575
18.3867	0.034319
18.4	0.062173
18.4133	0.01605
18.4267	0.015001
18.44	0.072361
18.4533	0.055304
18.4667	0.020043
18.48	0.01059
18.4933	0.024663
18.5067	0.009733
18.52	0.042718
18.5333	0.025169
18.5467	0.037572
18.56	0.030499
18.5733	0.024786
18.5867	0.037049
18.6	0.035303
18.6133	0.025193
18.6267	0.025571
18.64	0.041756
18.6533	0.068708
18.6667	0.072869
18.68	0.046353
18.6933	0.072101
18.7067	0.072885
18.72	0.099974
18.7333	0.098207
18.7467	0.078659
18.76	0.040821
18.7733	0.006995
18.7867	0.012158
18.8	0.012174
18.8133	0.002598
18.8267	0.017692
18.84	0.033404
18.8533	0.042098
18.8667	0.044703
18.88	0.048456
18.8933	0.027627
18.9067	0.044164
18.92	0.080941
18.9333	0.082549
18.9467	0.089301
18.96	0.07215
18.9733	0.036477
18.9867	0.065074
19	0.034784
19.0133	0.053141
19.0267	0.047233
19.04	0.047548
19.0533	0.04259
19.0667	0.052012
19.08	0.043303
19.0933	0.040693
19.1067	0.023893
19.12	0.050133
19.1333	0.038737
19.1467	0.055365
19.16	0.050317
19.1733	0.028351
19.1867	0.038698
19.2	0.026197
19.2133	0.023801
19.2267	0.013817
19.24	0.021514
19.2533	0.018474
19.2667	0.03809
19.28	0.033621
19.2933	0.030232
19.3067	0.053053
19.32	0.039735
19.3333	0.045299
19.3467	0.040697
19.36	0.004456
19.3733	0.015705
19.3867	0.031661
19.4	0.050742
19.4133	0.048247
19.4267	0.013025
19.44	0.039137
19.4533	0.043888
19.4667	0.041313
19.48	0.025672
19.4933	0.012547
19.5067	0.008537
19.52	0.02622
19.5333	0.039941
19.5467	0.048141
19.56	0.025492
19.5733	0.041095
19.5867	0.039639
19.6	0.022527
19.6133	0.015329
19.6267	0.03488
19.64	0.048216
19.6533	0.036437
19.6667	0.044106
19.68	0.091544
19.6933	0.112707
19.7067	0.107958
19.72	0.086196
19.7333	0.076991
19.7467	0.08616
19.76	0.054547
19.7733	0.098979
19.7867	0.101534
19.8	0.049026
19.8133	0.045399
19.8267	0.055041
19.84	0.06255
19.8533	0.068495
19.8667	0.053214
19.88	0.072189
19.8933	0.066892
19.9067	0.068448
19.92	0.069582
19.9333	0.070603
19.9467	0.061715
19.96	0.065567
19.9733	0.077801
19.9867	0.05288
20	0.033528
20.0133	0.054135
20.0267	0.058837
20.04	0.05841
20.0533	0.015879
20.0667	0.050586
20.08	0.039753
20.0933	0.046583
20.1067	0.041267
20.12	0.045846
20.1333	0.03679
20.1467	0.064123
20.16	0.076297
20.1733	0.055037
20.1867	0.050357
20.2	0.045915
20.2133	0.082744
20.2267	0.092387
20.24	0.066394
20.2533	0.048153
20.2667	0.055871
20.28	0.038271
20.2933	0.016078
20.3067	0.040019
20.32	0.05835
20.3333	0.043082
20.3467	0.038447
20.36	0.053636
20.3733	0.050169
20.3867	0.036532
20.4	0.066964
20.4133	0.060549
20.4267	0.059021
20.44	0.050479
20.4533	0.066968
20.4667	0.066894
20.48	0.072161
20.4933	0.070249
20.5067	0.068359
20.52	0.115256
20.5333	0.094098
20.5467	0.057772
20.56	0.038687
20.5733	0.049166
20.5867	0.034069
20.6	0.043224
20.6133	0.057178
20.6267	0.052468
20.64	0.048929
20.6533	0.054988
20.6667	0.059425
20.68	0.062782
20.6933	0.087982
20.7067	0.051667
20.72	0.052099
20.7333	0.06448
20.7467	0.054381
20.76	0.066435
20.7733	0.080326
20.7867	0.087374
20.8	0.067117
20.8133	0.082865
20.8267	0.096489
20.84	0.105586
20.8533	0.096357
20.8667	0.064669
20.88	0.028723
20.8933	0.055031
20.9067	0.032818
20.92	0.025008
20.9333	0.017082
20.9467	0.035072
20.96	0.049201
20.9733	0.062854
20.9867	0.054848
21	0.045826
21.0133	0.038618
21.0267	0.045878
21.04	0.044106
21.0533	0.043869
21.0667	0.060924
21.08	0.081496
21.0933	0.075104
21.1067	0.125827
21.12	0.097599
21.1333	0.075819
21.1467	0.070219
21.16	0.047112
21.1733	0.079857
21.1867	0.035665
21.2	0.054651
21.2133	0.052842
21.2267	0.056155
21.24	0.080785
21.2533	0.05927
21.2667	0.054091
21.28	0.047423
21.2933	0.051719
21.3067	0.038177
21.32	0.037043
21.3333	0.039171
21.3467	0.058137
21.36	0.028341
21.3733	0.037291
21.3867	0.06749
21.4	0.067516
21.4133	0.057846
21.4267	0.089595
21.44	0.071307
21.4533	0.085218
21.4667	0.074933
21.48	0.108315
21.4933	0.103848
21.5067	0.111026
21.52	0.090069
21.5333	0.0964
21.5467	0.078352
21.56	0.045034
21.5733	0.059485
21.5867	0.085904
21.6	0.080765
21.6133	0.084663
21.6267	0.06208
21.64	0.078288
21.6533	0.05015
21.6667	0.055699
21.68	0.072376
21.6933	0.10359
21.7067	0.079563
21.72	0.054519
21.7333	0.049256
21.7467	0.047324
21.76	0.032886
21.7733	0.044106
21.7867	0.06133
21.8	0.060301
21.8133	0.047293
21.8267	0.056043
21.84	0.086782
21.8533	0.069256
21.8667	0.101431
21.88	0.116796
21.8933	0.091741
21.9067	0.094879
21.92	0.073005
21.9333	0.05124
21.9467	0.049396
21.96	0.045339
21.9733	0.041386
21.9867	0.040964
22	0.034697
22.0133	0.013661
22.0267	0.03314
22.04	0.0505
22.0533	0.037449
22.0667	0.03773
22.08	0.048084
22.0933	0.052099
22.1067	0.050616
22.12	0.06668
22.1333	0.055764
22.1467	0.075995
22.16	0.061413
22.1733	0.056091
22.1867	0.045004
22.2	0.051524
22.2133	0.051039
22.2267	0.061376
22.24	0.068856
22.2533	0.002154
22.2667	0.040172
22.28	0.004364
22.2933	0.034934
22.3067	0.054387
22.32	0.041845
22.3333	0.042115
22.3467	0.043833
22.36	0.043601
22.3733	0.094789
22.3867	0.072568
22.4	0.068595
22.4133	0.080981
22.4267	0.066884
22.44	0.071983
22.4533	0.071322
22.4667	0.083637
22.48	0.072932
22.4933	0.081735
22.5067	0.055296
22.52	0.036506
22.5333	0.0624
22.5467	0.075742
22.56	0.076221
22.5733	0.067687
22.5867	0.0675
22.6	0.052652
22.6133	0.060331
22.6267	0.05131
22.64	0.05894
22.6533	0.068354
22.6667	0.044722
22.68	0.049311
22.6933	0.052061
22.7067	0.079883
22.72	0.075068
22.7333	0.056947
22.7467	0.045896
22.76	0.030151
22.7733	0.048507
22.7867	0.042255
22.8	0.025718
22.8133	0.046649
22.8267	0.069319
22.84	0.086803
22.8533	0.059061
22.8667	0.060664
22.88	0.039765
22.8933	0.024019
22.9067	0.0104
22.92	0.022941
22.9333	0.033039
22.9467	0.019281
22.96	0.039784
22.9733	0.048348
22.9867	0.068526
23	0.078778
23.0133	0.076222
23.0267	0.062099
23.04	0.065453
23.0533	0.045224
23.0667	0.021997
23.08	0.002834
23.0933	0.050024
23.1067	0.032953
23.12	0.05237
23.1333	0.012639
23.1467	0.010156
23.16	0.037361
23.1733	0.007322
23.1867	0.055996
23.2	0.054559
23.2133	0.048462
23.2267	0.032207
23.24	0.036473
23.2533	0.053709
23.2667	0.055755
23.28	0.034646
23.2933	0.052743
23.3067	0.048108
23.32	0.044548
23.3333	0.040587
23.3467	0.071442
23.36	0.054089
23.3733	0.063551
23.3867	0.045337
23.4	0.034803
23.4133	0.057314
23.4267	0.079902
23.44	0.075529
23.4533	0.097407
23.4667	0.08945
23.48	0.053892
23.4933	0.055979
23.5067	0.062149
23.52	0.077226
23.5333	0.110235
23.5467	0.084082
23.56	0.062075
23.5733	0.037221
23.5867	0.032631
23.6	0.028487
23.6133	0.046051
23.6267	0.045775
23.64	0.04704
23.6533	0.064808
23.6667	0.062129
23.68	0.059173
23.6933	0.067877
23.7067	0.066362
23.72	0.06896
23.7333	0.051754
23.7467	0.04545
23.76	0.043955
23.7733	0.040961
23.7867	0.069056
23.8	0.087554
23.8133	0.087167
23.8267	0.076775
23.84	0.080082
23.8533	0.044723
23.8667	0.024308
23.88	0.036208
23.8933	0.033813
23.9067	0.00274
23.92	0.020948
23.9333	0.015017
23.9467	0.013209
23.96	0.046584
23.9733	0.049128
23.9867	0.040417
24	0.066744
24.0133	0.070496
24.0267	0.065737
24.04	0.074773
24.0533	0.053086
24.0667	0.043106
24.08	0.044654
24.0933	0.036805
24.1067	0.035688
24.12	0.029405
24.1333	0.013397
24.1467	0.02049
24.16	0.053751
24.1733	0.051734
24.1867	0.086234
24.2	0.083721
24.2133	0.067896
24.2267	0.060368
24.24	0.045661
24.2533	0.076811
24.2667	0.036801
24.28	0.033673
24.2933	0.015449
24.3067	0.013706
24.32	0.019715
24.3333	0.040538
24.3467	0.040279
24.36	0.019163
24.3733	0.041427
24.3867	0.03392
24.4	0.013873
24.4133	0.020368
24.4267	0.007642
24.44	0.013876
24.4533	0.013391
24.4667	0.014482
24.48	0.028214
24.4933	0.010535
24.5067	0.020642
24.52	0.029547
24.5333	0.032769
24.5467	0.055309
24.56	0.047522
24.5733	0.075957
24.5867	0.081874
24.6	0.040194
24.6133	0.020109
24.6267	0.0221
24.64	0.045959
24.6533	0.03466
24.6667	0.060812
24.68	0.057934
24.6933	0.07344
24.7067	0.027685
24.72	0.006439
24.7333	0.008505
24.7467	0.017368
24.76	0.036648
24.7733	0.051459
24.7867	0.041983
24.8	0.034627
24.8133	0.002345
24.8267	0.010445
24.84	0.029332
24.8533	0.026
24.8667	0.038661
24.88	0.042768
24.8933	0.046852
24.9067	0.066828
24.92	0.067103
24.9333	0.027145
24.9467	0.048019
24.96	0.053499
24.9733	0.051969
24.9867	0.043338
25	0.065776
25.0133	0.049952
25.0267	0.055787
25.04	0.041511
25.0533	0.047043
25.0667	0.067644
25.08	0.053399
25.0933	0.059686
25.1067	0.052927
25.12	0.046333
25.1333	0.016637
25.1467	0.005231
25.16	0.042264
25.1733	0.052831
25.1867	0.056207
25.2	0.041016
25.2133	0.032442
25.2267	0.035812
25.24	0.068795
25.2533	0.052444
25.2667	0.041424
25.28	0.05267
25.2933	0.060112
25.3067	0.082393
25.32	0.045679
25.3333	0.063798
25.3467	0.095038
25.36	0.105225
25.3733	0.043216
25.3867	0.048738
25.4	0.032164
25.4133	0.050162
25.4267	0.038912
25.44	0.069297
25.4533	0.097521
25.4667	0.086166
25.48	0.081112
25.4933	0.052654
25.5067	0.030388
25.52	0.075956
25.5333	0.086986
25.5467	0.085051
25.56	0.057002
25.5733	0.051315
25.5867	0.056182
25.6	0.089724
25.6133	0.08612
25.6267	0.083719
25.64	0.065213
25.6533	0.047737
25.6667	0.042206
25.68	0.041533
25.6933	0.04839
25.7067	0.052255
25.72	0.038788
25.7333	0.043523
25.7467	0.026693
25.76	0.074235
25.7733	0.07409
25.7867	0.086836
25.8	0.047109
25.8133	0.068027
25.8267	0.0464
25.84	0.065043
25.8533	0.062053
25.8667	0.081779
25.88	0.076385
25.8933	0.085231
25.9067	0.061749
25.92	0.043259
25.9333	0.036669
25.9467	0.027418
25.96	0.036806
25.9733	0.018442
25.9867	0.011211
26	0.012324
26.0133	0.005772
26.0267	0.006264
26.04	0.032869
26.0533	0.039775
26.0667	0.031262
26.08	0.007145
26.0933	0.03362
26.1067	0.002657
26.12	0.017886
26.1333	0.054654
26.1467	0.047616
26.16	0.064211
26.1733	0.052948
26.1867	0.043775
26.2	0.038583
26.2133	0.037003
26.2267	0.049408
26.24	0.043704
26.2533	0.042859
26.2667	0.044882
26.28	0.036636
26.2933	0.050549
26.3067	0.055922
26.32	0.043804
26.3333	0.046512
26.3467	0.009967
26.36	0.005995
26.3733	0.027538
26.3867	0.034523
26.4	0.035555
26.4133	0.014207
26.4267	0.01845
26.44	0.019216
26.4533	0.041132
26.4667	0.035852
26.48	0.041869
26.4933	0.040711
26.5067	0.022982
26.52	0.043615
26.5333	0.054794
26.5467	0.04415
26.56	0.093629
26.5733	0.069444
26.5867	0.061254
26.6	0.045505
26.6133	0.03938
26.6267	0.04093
26.64	0.036656
[truncated: 252 more rows]

## Sheet: SI Fig 4
Activity [s]	Movement [s]	Rotation [s]
272.4	271.8	0.6
14.9	11.4	3.5
139.6	139.6	0.6
145.7	144.6	9.2
130.2	128.5	1.5
228	190.7	1.1
19.8	19.6	1.7
163	147	37.3
		0.2
		16

## Sheet: SI Fig 5A
CCW		CW
observd events	error (square root of observed events)	observd events	error (square root of observed events)
8	2.8	4	2

## Sheet: SI Fig 5B
CCW [s]	CW [s]
1.095	0.21
2.025	0.51
0.996667	2.33
1.18333	0.49
1.66667	0.833333
0.453333	0.296667
1.66667	0.753333
1.76333	0.56
0.166667	0.35
1.78667	0.506667
0.65	2.83333
1.81667	0.14
0.403333
0.283333
2.13
0.616667
0.216667

## Sheet: SI Fig 5C
CCW [Hz]	CW [Hz]
36	75
26	8.6
26	9
43	7
2.9	36
0.7	24
27	50
5
2.4
23
32

## Sheet: SI Fig 7A
Flagellum [s]	Pili [s]
39.05	24.55
44.7	193.4
424.5	70.35
62.9	12.54
525.33	85.47
43.49	99.37
46.6	167.4
474.37	171.92
417.4	80.8

## Sheet: SI Fig 7B
ΔflgDE [s]		Bin Center	ΔflgDE
13.4		0	0.12
27.4		10	0.36
7.4		20	0.16
4.4		30	0.2
54.7		40	0
12		50	0.08
2.9		60	0
21		70	0.04
3.9		80	0
7.8		90	0.04
66.8
29.2
15.4
5.6
28
6.1
10.1
16.8
51
30.3
91.7
10.7
34.1
13.4
21.7
